# Supplementary material for: Preclinical-to-clinical Anti-cancer Drug Response Prediction and Biomarker Identification Using TINDL
Source: Genomics Proteomics Bioinformatics. 2023 Feb 11;21(3):535–50. doi: 10.1016/j.gpb.2023.01.006 (PMC10787192; doi:10.1016/j.gpb.2023.01.006)
Supplement: Supplementary Table S1 — Information regarding the samples used in both training and testing sets [file mmc15.xlsx]

## Sheet: TCGA_Labeled_Unlabeled
Table S1A Information regarding the tumor samples (test and normalization samples)
Drug	Number of labeled samples	Number of resistant	Number of sensitive	Tissues/Cancer types	Number of unlabeled samples for tissue-informed normalization
Bleomycin	52	6	46	Cervix,Testis	321
Cisplatin	303	66	237	Bladder,Cervix,Esophagus,Head and Neck,Liver,Lung,Soft Tissue,Stomach,Testis,Uterus	3170
Cyclophosphamide	101	5	96	Breast	805
Docetaxel	102	35	67	Bladder,Breast,Head and Neck,Lung,Prostate,Soft Tissue,Stomach,Uterus	3824
Doxorubicin	100	32	68	Bladder,Breast,Cervix,Lung,Soft Tissue,Stomach,Thyroid,Uterus	3670
Etoposide	84	11	73	Bladder,Brain,Lung,Stomach,Testis	2116
Gemcitabine	157	82	75	Bladder,Cervix,Esophagus,Liver,Lung,Pancreas,Soft Tissue,Uterus	2607
Irinotecan	23	17	6	Colon,Brain,Pancreas	1173
Oxaliplatin	54	21	33	Colon,Pancreas,Stomach	1018
Paclitaxel	158	47	111	Bladder,Breast,Cervix,Esophagus,Head and Neck,Lung,Ovary,Pancreas,Stomach,Uterus	3984
Pemetrexed''	38	20	18	Lung	867
Tamoxifen	20	6	14	Breast,Soft Tissue	1073
Temozolomide	95	84	11	Brain	459
Vinorelbine	30	7	23	Breast,Lung	1754
Note: Sensitive samples correspond to those with CDR of complete or partial response, while resistant samples correspond to those with progressive or stable disease. Unlabeled samples correspond to those used for tissue-informed normalization.

## Sheet: GDSC_Labeled
Table S1B Information regarding the cancer cell lines (training samples)
Drug	Number of labeled samples
Bleomycin	840
Cisplatin	945
Cyclophosphamide	748
Docetaxel	946
Doxorubicin	855
Etoposide	864
Gemcitabine	910
Irinotecan	798
Oxaliplatin	799
Paclitaxel	845
Pemetrexed''	884
Tamoxifen	935
Temozolomide	936
Vinorelbine	918
