# Supplementary material for: Preclinical-to-clinical Anti-cancer Drug Response Prediction and Biomarker Identification Using TINDL
Source: Genomics Proteomics Bioinformatics. 2023 Feb 11;21(3):535–50. doi: 10.1016/j.gpb.2023.01.006 (PMC10787192; doi:10.1016/j.gpb.2023.01.006)
Supplement: Supplementary Table S2 — Performance of different models in predicting CDR [file mmc16.xlsx]

## Sheet: vsOther (MWU)
Table S2A P values of the one-sided Mann–Whitney U test for TINDL and other baselines
Drug	TINDL	LASSO	TG-LASSO (Huang et al.)	SVR	Geeleher et al.	Random forests
Bleomycin	0.0340947	0.0297101	0.0939312	0.0443471	0.0443471	0.255219
Cisplatin	0.000635554	0.000243582	0.00079188	0.000338465	0.794034	0.0424615
Cyclophosphamide	0.0560252	0.167819	0.188202	0.112506	0.893364	0.471918
Docetaxel	0.703914	0.991065	0.942818	0.627	0.776745	0.996602
Doxorubicin	0.014229	0.522098	0.924671	0.0590467	0.134646	0.0168
Etoposide	0.00400228	0.00850043	0.00980698	0.00566193	0.0389082	0.0367256
Gemcitabine	0.0456514	0.432333	0.177226	0.0137218	0.776618	0.259511
Irinotecan	0.304397	0.28085	0.236362	0.258106	0.215559	0.304397
Oxaliplatin	0.024136	0.0274077	0.0140944	0.0442963	0.0078374	0.00671428
Paclitaxel	0.0229219	0.512137	0.444042	0.135011	0.00693033	0.063605
Pemetrexed''	0.286395	0.787075	0.733015	0.769784	0.296339	0.471217
Tamoxifen	0.00113519	0.00322497	0.00113519	0.137023	0.483978	0.222085
Temozolomide	0.0293759	0.0371009	0.0452927	0.087706	0.14361	0.62546
Vinorelbine	0.0240898	0.00583996	0.00495874	0.282247	0.442869	0.5
Note: MWU, Mann–Whitney U; ROC, receiver operating characteristic; AUROC, area under the receiver operating characteristic; AUPR, area under the precision-recall.
A. and B. The first two sheets show the P values of the one-sided Mann–Whitney U test for TINDL, shallow learning (i.e., traditional machine learning) methods, and deep learning methods, respectively. C. and D. The third and fourth sheets show the area under the receiver operating characteristic. E. and F. The fifth and sixth sheets show the area under the precision–recall curves.

## Sheet: vsDL (MWU)
Table S2B P values of the one-sided Mann–Whitney U test for TINDL and other deep learning approaches
Drug	TINDL	Combat-DL	ADDA-DL	DANN-DL	TrainNorm-DL	TestNorm-DL	GAT	GCN	LSTM
Bleomycin	0.034095	0.010852	0.044347	0.056783	0.273659	0.104077	0.0206578	0.0206578	0.332425
Cisplatin	0.000636	0.000147	9.79e-05	0.001135	0.00159304	0.000562243	4.82267e-06	1.70801e-05	0.00470859
Cyclophosphamide	0.056025	0.061527	0.04044	0.04182	0.188202	0.0509186	0.0265893	0.0615274	0.065424
Docetaxel	0.703914	0.77038	0.972839	0.981206	0.913144	0.694097	0.516867	0.879012	0.69162
Doxorubicin	0.014229	0.066328	0.882184	0.285942	0.759804	0.0402703	0.161952	0.0285377	0.322102
Etoposide	0.004002	0.001923	0.021245	0.014342	0.000958832	0.00169304	0.000244036	0.00369879	0.0272645
Gemcitabine	0.045651	0.038414	0.081224	0.022868	0.0616621	0.0436653	0.00718998	0.0494807	0.128539
Irinotecan	0.304397	0.328796	0.379585	0.432425	0.620415	0.328796	0.195845	0.695603	0.620415
Oxaliplatin	0.024136	0.029784	0.022139	0.015468	0.024136	0.0297839	0.0514742	0.219143	0.0364636
Paclitaxel	0.022922	0.08195	0.103338	0.166051	0.0397661	0.0288521	0.0306508	0.0474864	0.0890814
Pemetrexed''	0.286395	0.196398	0.306435	0.391859	0.158538	0.286395	0.403007	0.276608	0.230216
Tamoxifen	0.001135	0.005857	0.007688	0.031089	0.0162797	0.00165119	0.00585655	0.273323	0.0128225
Temozolomide	0.029376	0.10348	0.026399	0.112098	0.199544	0.0536007	0.165726	0.0805261	0.0487168
Vinorelbine	0.02409	0.007994	0.059145	0.043141	0.00245948	0.0240898	0.0868582	0.282247	0.0272301

## Sheet: vsOther (AUROC)
Table S2C Area under the ROC curves of TINDL and other baselines
Drug	TINDL	LASSO	TG-LASSO (Huang et al.)	SVR	Geeleher et al.	Random forests
Bleomycin	0.731884	0.73913	0.67029	0.717391	0.717391	0.586957
Cisplatin	0.629715	0.640391	0.627158	0.636811	0.467012	0.569365
Cyclophosphamide	0.7125	0.629167	0.61875	0.6625	0.335417	0.510417
Docetaxel	0.467804	0.35693	0.404691	0.480597	0.454158	0.336461
Doxorubicin	0.636489	0.496783	0.410846	0.597426	0.568934	0.632353
Etoposide	0.749689	0.724782	0.719801	0.738481	0.666252	0.668742
Gemcitabine	0.578211	0.507967	0.542927	0.602114	0.464878	0.529919
Irinotecan	0.578431	0.588235	0.607843	0.598039	0.617647	0.578431
Oxaliplatin	0.660895	0.656566	0.678211	0.63925	0.695527	0.699856
Paclitaxel	0.600728	0.498562	0.507188	0.555683	0.624113	0.57696
Pemetrexed''	0.555556	0.425	0.441667	0.430556	0.552778	0.508333
Tamoxifen	0.916667	0.880952	0.916667	0.666667	0.511905	0.619048
Temozolomide	0.676407	0.666667	0.658009	0.626623	0.599567	0.470779
Vinorelbine	0.751553	0.813665	0.819876	0.57764	0.521739	0.503106

## Sheet: vsDL (AUROC)
Table S2D Area under the ROC curves of TINDL and other deep learning approaches
Drug	TINDL	Combat-DL	ADDA-DL	DANN-DL	TrainNorm-DL	TestNorm-DL	GAT	GCN	LSTM
Bleomycin	0.731884	0.786232	0.717391	0.702899	0.57971	0.663043	0.757246	0.757246	0.557971
Cisplatin	0.629715	0.645761	0.649917	0.622874	0.618719	0.631121	0.67811	0.666795	0.604526
Cyclophosphamide	0.7125	0.70625	0.733333	0.73125	0.61875	0.71875	0.758333	0.70625	0.702083
Docetaxel	0.467804	0.455437	0.383795	0.374414	0.41791	0.46951	0.497655	0.429424	0.469936
Doxorubicin	0.636489	0.59375	0.426471	0.535386	0.456342	0.608915	0.561581	0.618566	0.528952
Etoposide	0.749689	0.772105	0.691158	0.706102	0.79203	0.775841	0.828144	0.752179	0.681196
Gemcitabine	0.578211	0.581951	0.564715	0.59252	0.571382	0.579187	0.613333	0.576423	0.55252
Irinotecan	0.578431	0.568627	0.54902	0.529412	0.460784	0.568627	0.627451	0.431373	0.460784
Oxaliplatin	0.660895	0.65368	0.663781	0.675325	0.660895	0.65368	0.633478	0.564214	0.646465
Paclitaxel	0.600728	0.570251	0.563734	0.548975	0.588461	0.595745	0.594403	0.584244	0.567951
Pemetrexed''	0.555556	0.583333	0.55	0.527778	0.597222	0.555556	0.525	0.558333	0.572222
Tamoxifen	0.916667	0.857143	0.845238	0.77381	0.809524	0.904762	0.857143	0.595238	0.821429
Temozolomide	0.676407	0.617965	0.680736	0.613636	0.579004	0.650433	0.590909	0.630952	0.654762
Vinorelbine	0.751553	0.801242	0.701863	0.720497	0.84472	0.751553	0.677019	0.57764	0.745342

## Sheet: vsOther (AUPR)
Table S2E Area under the precision-recall curve of TINDL and other baselines
Drug	TINDL	LASSO	TG-LASSO (Huang et al.)	SVR	Geeleher et al.	Random forests
Bleomycin	0.943026	0.95367	0.939364	0.958925	0.932864	0.875938
Cisplatin	0.858025	0.855189	0.846616	0.872584	0.77143	0.808229
Cyclophosphamide	0.980833	0.969627	0.970099	0.976377	0.944978	0.964077
Docetaxel	0.647655	0.620403	0.626885	0.643638	0.586813	0.577576
Doxorubicin	0.755379	0.714889	0.648551	0.774433	0.732124	0.803847
Etoposide	0.951439	0.950391	0.924091	0.950323	0.899826	0.909925
Gemcitabine	0.548684	0.486188	0.516553	0.565257	0.466756	0.522591
Irinotecan	0.264394	0.516139	0.523587	0.414405	0.290521	0.283237
Oxaliplatin	0.716645	0.694665	0.747182	0.686613	0.768889	0.746787
Paclitaxel	0.747048	0.670683	0.678631	0.730063	0.761655	0.755784
Pemetrexed''	0.475793	0.445906	0.446965	0.466928	0.554142	0.495175
Tamoxifen	0.955033	0.951118	0.965191	0.856216	0.743939	0.708427
Temozolomide	0.18432	0.155778	0.152982	0.233697	0.190023	0.100037
Vinorelbine	0.911349	0.942799	0.946186	0.814221	0.758155	0.754992

## Sheet: vsDL (AUPR)
Table S2F Area under the precision-recall curve of TINDL and other deep learning approaches
Drug	TINDL	Combat-DL	ADDA-DL	DANN-DL	TrainNorm-DL	TestNorm-DL	GAT	GCN	LSTM
Bleomycin	0.943026	0.960829	0.952774	0.913823	0.920483	0.940609	0.95754	0.960387	0.873834
Cisplatin	0.858025	0.861196	0.875587	0.857788	0.864808	0.85572	0.87981	0.877496	0.83495
Cyclophosphamide	0.980833	0.980468	0.982043	0.982381	0.968594	0.981401	0.983223	0.977752	0.979279
Docetaxel	0.647655	0.641228	0.605552	0.602959	0.621018	0.65112	0.680197	0.63663	0.65486
Doxorubicin	0.755379	0.740529	0.640935	0.694114	0.660021	0.738964	0.771926	0.766393	0.705794
Etoposide	0.951439	0.959435	0.920495	0.931897	0.958445	0.949029	0.971508	0.951133	0.945908
Gemcitabine	0.548684	0.556736	0.556671	0.559048	0.542983	0.543526	0.584427	0.57011	0.53327
Irinotecan	0.264394	0.284832	0.259846	0.244903	0.224202	0.265781	0.312885	0.220498	0.219393
Oxaliplatin	0.716645	0.73394	0.737668	0.717177	0.667266	0.678227	0.649519	0.615425	0.690678
Paclitaxel	0.747048	0.725335	0.715636	0.695415	0.763707	0.743429	0.748446	0.759341	0.728876
Pemetrexed''	0.475793	0.490187	0.528921	0.492956	0.581068	0.483354	0.571775	0.509992	0.491626
Tamoxifen	0.955033	0.920679	0.931767	0.855391	0.917295	0.945467	0.948553	0.822493	0.899836
Temozolomide	0.18432	0.153117	0.180616	0.174661	0.15872	0.172618	0.144984	0.15492	0.147832
Vinorelbine	0.911349	0.924608	0.897091	0.894147	0.945907	0.919947	0.862277	0.774657	0.912449
