# Supplementary material for: Preclinical-to-clinical Anti-cancer Drug Response Prediction and Biomarker Identification Using TINDL
Source: Genomics Proteomics Bioinformatics. 2023 Feb 11;21(3):535–50. doi: 10.1016/j.gpb.2023.01.006 (PMC10787192; doi:10.1016/j.gpb.2023.01.006)
Supplement: Supplementary Table S4 — List of top genes identified by our pipeline [file mmc18.xlsx]

## Sheet: bleomycin
Table S4A Top genes indentified for bleomycin
Note: HGNC, Human Gene Nomenclature Committee.
Ensembl	HGNC	Normalized attribution score
ENSG00000172716	SLFN11	1
ENSG00000157657	ZNF618	0.960143
ENSG00000136938	ANP32B	0.94885
ENSG00000235942	LCE6A	0.944573
ENSG00000047315	POLR2B	0.937658
ENSG00000128050	PAICS	0.933152
ENSG00000075945	KIFAP3	0.924561
ENSG00000170967	DDI1	0.923628
ENSG00000160284	SPATC1L	0.922399
ENSG00000101255	TRIB3	0.920566
ENSG00000166582	CENPV	0.916642
ENSG00000198812	LRRC10	0.915688
ENSG00000147613	PSKH2	0.913869
ENSG00000145248	SLC10A4	0.910628
ENSG00000180901	KCTD2	0.909612
ENSG00000174307	PHLDA3	0.908268
ENSG00000010322	NISCH	0.905574
ENSG00000204764	RANBP17	0.904061
ENSG00000171956	FOXB1	0.902401
ENSG00000177414	UBE2U	0.902095
ENSG00000010704	HFE	0.900926
ENSG00000100505	TRIM9	0.900068
ENSG00000129991	TNNI3	0.898099
ENSG00000197734	C14orf178	0.896598
ENSG00000104320	NBN	0.895695
ENSG00000153339	TRAPPC8	0.892044
ENSG00000131242	RAB11FIP4	0.891297
ENSG00000122304	PRM2	0.890604
ENSG00000140386	SCAPER	0.890112
ENSG00000186684	CYP27C1	0.889386
ENSG00000123407	HOXC12	0.88718
ENSG00000109189	USP46	0.885427
ENSG00000121989	ACVR2A	0.882225
ENSG00000226763	SRRM5	0.879376
ENSG00000155269	GPR78	0.878335
ENSG00000025293	PHF20	0.87521
ENSG00000167004	PDIA3	0.875186
ENSG00000108176	DNAJC12	0.874806
ENSG00000169813	HNRNPF	0.873886
ENSG00000171365	CLCN5	0.873605
ENSG00000143333	RGS16	0.873442
ENSG00000182944	EWSR1	0.87309
ENSG00000105738	SIPA1L3	0.871393
ENSG00000104529	EEF1D	0.869773
ENSG00000143224	PPOX	0.868751
ENSG00000159189	C1QC	0.867952
ENSG00000166886	NAB2	0.867313
ENSG00000181481	RNF135	0.864162
ENSG00000162298	SYVN1	0.863868
ENSG00000127585	FBXL16	0.863356
ENSG00000072310	SREBF1	0.862824
ENSG00000171790	SLFNL1	0.862631
ENSG00000121741	ZMYM2	0.862106
ENSG00000182584	ACTL10	0.862075
ENSG00000172742	OR4D9	0.86197
ENSG00000173838	MARCH10	0.86075
ENSG00000189060	H1F0	0.860403
ENSG00000163939	PBRM1	0.859367
ENSG00000170627	GTSF1	0.859189
ENSG00000165985	C1QL3	0.858779
ENSG00000136834	OR1J1	0.857997
ENSG00000196600	SLC22A25	0.857909
ENSG00000180376	CCDC66	0.855821
ENSG00000148019	CEP78	0.855027
ENSG00000138411	HECW2	0.852146
ENSG00000242265	PEG10	0.851766
ENSG00000157445	CACNA2D3	0.85173
ENSG00000110046	ATG2A	0.851684
ENSG00000275713	HIST1H2BH	0.851156
ENSG00000182963	GJC1	0.850316
ENSG00000196747	HIST1H2AI	0.849577
ENSG00000165152	TMEM246	0.84946
ENSG00000131828	PDHA1	0.849354
ENSG00000135018	UBQLN1	0.849349
ENSG00000189067	LITAF	0.848945
ENSG00000111145	ELK3	0.848387
ENSG00000109062	SLC9A3R1	0.847411
ENSG00000071626	DAZAP1	0.847109
ENSG00000086061	DNAJA1	0.846945
ENSG00000186106	ANKRD46	0.84694
ENSG00000171444	MCC	0.845443
ENSG00000127824	TUBA4A	0.845293
ENSG00000101350	KIF3B	0.845116
ENSG00000176256	HMGB4	0.845015
ENSG00000148985	PGAP2	0.844203
ENSG00000186272	ZNF17	0.842538
ENSG00000153896	ZNF599	0.842436
ENSG00000138443	ABI2	0.842425
ENSG00000128699	ORMDL1	0.841658
ENSG00000128203	ASPHD2	0.841082
ENSG00000164099	PRSS12	0.840528
ENSG00000138757	G3BP2	0.840439
ENSG00000167065	DUSP18	0.840373
ENSG00000170382	LRRN2	0.839265
ENSG00000154025	SLC5A10	0.83903
ENSG00000096968	JAK2	0.83902
ENSG00000181751	C5orf30	0.837598
ENSG00000106415	GLCCI1	0.835905
ENSG00000171132	PRKCE	0.835526
ENSG00000182759	MAFA	0.83549
ENSG00000211456	SACM1L	0.835465
ENSG00000170322	NFRKB	0.835181
ENSG00000179455	MKRN3	0.835108
ENSG00000170423	KRT78	0.834692
ENSG00000169217	CD2BP2	0.834581
ENSG00000138814	PPP3CA	0.834555
ENSG00000158079	PTPDC1	0.833587
ENSG00000215021	PHB2	0.832648
ENSG00000169181	GSG1L	0.831914
ENSG00000147889	CDKN2A	0.830994
ENSG00000070831	CDC42	0.83097
ENSG00000157426	AASDH	0.830723
ENSG00000125826	RBCK1	0.830421
ENSG00000103489	XYLT1	0.829367
ENSG00000176463	SLCO3A1	0.82918
ENSG00000159899	NPR2	0.82901
ENSG00000108878	CACNG1	0.828804
ENSG00000171044	XKR6	0.828722
ENSG00000116783	TNNI3K	0.828648
ENSG00000169122	FAM110B	0.828123
ENSG00000196227	FAM217B	0.827978
ENSG00000185088	RPS27L	0.827516
ENSG00000134909	ARHGAP32	0.827496
ENSG00000151631	AKR1C6P	0.827249
ENSG00000148832	PAOX	0.827018
ENSG00000159346	ADIPOR1	0.826772
ENSG00000189050	RNFT1	0.826536
ENSG00000164713	BRI3	0.826431
ENSG00000204977	TRIM13	0.826392
ENSG00000204710	SPDYC	0.826302
ENSG00000141349	G6PC3	0.825778
ENSG00000051009	FAM160A2	0.825326
ENSG00000181698	OR5T1	0.825036
ENSG00000179965	ZNF771	0.824775
ENSG00000155093	PTPRN2	0.824625
ENSG00000182372	CLN8	0.824032
ENSG00000102935	ZNF423	0.824001
ENSG00000136141	LRCH1	0.823773
ENSG00000205111	CDKL4	0.823569
ENSG00000123737	EXOSC9	0.823385
ENSG00000244005	NFS1	0.823315
ENSG00000184985	SORCS2	0.82294
ENSG00000148908	RGS10	0.822897
ENSG00000147364	FBXO25	0.822813
ENSG00000175535	PNLIP	0.822577
ENSG00000276644	DACH1	0.822554
ENSG00000167840	ZNF232	0.821767
ENSG00000183023	SLC8A1	0.821576
ENSG00000107736	CDH23	0.821567
ENSG00000011376	LARS2	0.821318
ENSG00000125734	GPR108	0.821312
ENSG00000011478	QPCTL	0.821012
ENSG00000132635	PCED1A	0.820781
ENSG00000185681	MORN5	0.820574
ENSG00000107518	ATRNL1	0.820522
ENSG00000125967	NECAB3	0.820202
ENSG00000272602	ZNF595	0.81983
ENSG00000122863	CHST3	0.819768
ENSG00000101115	SALL4	0.819476
ENSG00000160408	ST6GALNAC6	0.819475
ENSG00000183647	ZNF530	0.819069
ENSG00000204363	SPANXN5	0.818522
ENSG00000125084	WNT1	0.818411
ENSG00000162599	NFIA	0.817982
ENSG00000102710	SUPT20H	0.817048
ENSG00000131591	C1orf159	0.81678
ENSG00000136697	IL1F10	0.81625
ENSG00000227372	TP73-AS1	0.815879
ENSG00000104518	GSDMD	0.815739
ENSG00000205730	ITPRIPL2	0.814964
ENSG00000120694	HSPH1	0.81487
ENSG00000179044	EXOC3L1	0.814753
ENSG00000142089	IFITM3	0.813358
ENSG00000163739	CXCL1	0.813081
ENSG00000188760	TMEM198	0.813067
ENSG00000187987	ZSCAN23	0.812956
ENSG00000170631	ZNF16	0.81285
ENSG00000162572	SCNN1D	0.812459
ENSG00000166963	MAP1A	0.812066
ENSG00000177238	TRIM72	0.81201
ENSG00000184489	PTP4A3	0.811897
ENSG00000178252	WDR6	0.811549
ENSG00000197019	SERTAD1	0.811456
ENSG00000168828	OR13J1	0.810702
ENSG00000146426	TIAM2	0.810677
ENSG00000177873	ZNF619	0.810558
ENSG00000211942	IGHV3-13	0.81047
ENSG00000162510	MATN1	0.810152
ENSG00000180758	GPR157	0.809724
ENSG00000170836	PPM1D	0.809714
ENSG00000169223	LMAN2	0.809377
ENSG00000168395	ING5	0.809178
ENSG00000057757	PITHD1	0.808924
ENSG00000121060	TRIM25	0.807782
ENSG00000198791	CNOT7	0.807
ENSG00000105053	VRK3	0.806957
ENSG00000085365	SCAMP1	0.806831
ENSG00000197416	FABP12	0.806429
ENSG00000160447	PKN3	0.805732
ENSG00000084092	NOA1	0.80567
ENSG00000088538	DOCK3	0.805481
ENSG00000178662	CSRNP3	0.805453
ENSG00000044459	CNTLN	0.805199
ENSG00000149212	SESN3	0.804808
ENSG00000173542	MOB1B	0.804679
ENSG00000198677	TTC37	0.804662
ENSG00000137831	UACA	0.80458
ENSG00000174799	CEP135	0.804456
ENSG00000118276	B4GALT6	0.803613
ENSG00000165119	HNRNPK	0.803528
ENSG00000163584	RPL22L1	0.803504
ENSG00000021645	NRXN3	0.803307
ENSG00000158555	GDPD5	0.802697
ENSG00000125823	CSTL1	0.802635
ENSG00000117758	STX12	0.802433
ENSG00000077327	SPAG6	0.802098
ENSG00000188997	KCTD21	0.801967
ENSG00000129317	PUS7L	0.801471
ENSG00000176853	FAM91A1	0.801291
ENSG00000152332	UHMK1	0.801239
ENSG00000239887	C1orf226	0.801022
ENSG00000096395	MLN	0.800897
ENSG00000197446	CYP2F1	0.800439
ENSG00000073792	IGF2BP2	0.800194
ENSG00000172159	FRMD3	0.800077
ENSG00000127463	EMC1	0.800025
ENSG00000177830	CHID1	0.799713
ENSG00000110931	CAMKK2	0.799361
ENSG00000153933	DGKE	0.799299
ENSG00000124164	VAPB	0.799134
ENSG00000243284	VSIG8	0.798557
ENSG00000166569	CPLX4	0.798496
ENSG00000131584	ACAP3	0.798231
ENSG00000183454	GRIN2A	0.798128
ENSG00000141497	ZMYND15	0.797621
ENSG00000130311	DDA1	0.797459
ENSG00000125744	RTN2	0.797385
ENSG00000174032	SLC25A30	0.79692
ENSG00000139508	SLC46A3	0.79651
ENSG00000107796	ACTA2	0.796413
ENSG00000178445	GLDC	0.796311
ENSG00000196116	TDRD7	0.796115
ENSG00000165983	PTER	0.79565

## Sheet: cisplatin
Table S4B Top genes indentified for cisplatin
Ensembl	HGNC	Normalized attribution score
ENSG00000172716	SLFN11	1
ENSG00000101115	SALL4	0.783176
ENSG00000168505	GBX2	0.704679
ENSG00000060982	BCAT1	0.69215
ENSG00000171298	GAA	0.669354
ENSG00000162819	BROX	0.651745
ENSG00000099954	CECR2	0.647335
ENSG00000253831	ETV3L	0.642368
ENSG00000119614	VSX2	0.63727
ENSG00000105939	ZC3HAV1	0.607901
ENSG00000180219	FAM71C	0.607896
ENSG00000160233	LRRC3	0.605396
ENSG00000187959	CPSF4L	0.60528
ENSG00000156709	AIFM1	0.597397
ENSG00000171492	LRRC8D	0.596737
ENSG00000251562	MALAT1	0.594237
ENSG00000118495	PLAGL1	0.587484
ENSG00000147381	MAGEA4	0.586001
ENSG00000215105	TTC3P1	0.584587
ENSG00000122705	CLTA	0.582686
ENSG00000178445	GLDC	0.570608
ENSG00000168032	ENTPD3	0.561589
ENSG00000240344	PPIL3	0.560574
ENSG00000111241	FGF6	0.557826
ENSG00000118816	CCNI	0.557572
ENSG00000119048	UBE2B	0.555751
ENSG00000196950	SLC39A10	0.555092
ENSG00000066135	KDM4A	0.554453
ENSG00000106028	SSBP1	0.553814
ENSG00000131068	DEFB118	0.553486
ENSG00000153531	ADPRHL1	0.553316
ENSG00000109775	UFSP2	0.552792
ENSG00000162664	ZNF326	0.550865
ENSG00000182793	GSTA5	0.550485
ENSG00000125823	CSTL1	0.549498
ENSG00000101347	SAMHD1	0.54797
ENSG00000187772	LIN28B	0.546849
ENSG00000213398	LCAT	0.546729
ENSG00000055130	CUL1	0.546063
ENSG00000142168	SOD1	0.545843
ENSG00000185085	INTS5	0.545202
ENSG00000153157	SYCP2L	0.543289
ENSG00000171724	VAT1L	0.542909
ENSG00000189221	MAOA	0.542375
ENSG00000132792	CTNNBL1	0.542158
ENSG00000214518	KRTAP2-2	0.541511
ENSG00000243543	WFDC6	0.540562
ENSG00000115806	GORASP2	0.539988
ENSG00000232685	LINC00442	0.539341
ENSG00000179082	C9orf106	0.537277
ENSG00000123094	RASSF8	0.537105
ENSG00000158201	ABHD3	0.535615
ENSG00000099821	POLRMT	0.535363
ENSG00000180318	ALX1	0.533599
ENSG00000275722	LYZL6	0.533148
ENSG00000171877	FRMD5	0.533044
ENSG00000177476	OR2G3	0.532751
ENSG00000169288	MRPL1	0.532134
ENSG00000020256	ZFP64	0.531761
ENSG00000197980	LEKR1	0.530663
ENSG00000161664	ASB16	0.529454
ENSG00000152413	HOMER1	0.528539
ENSG00000063515	GSC2	0.528251
ENSG00000187166	H1FNT	0.527454
ENSG00000135069	PSAT1	0.524523
ENSG00000179111	HES7	0.52334
ENSG00000162241	SLC25A45	0.522544
ENSG00000211460	TSN	0.521765
ENSG00000119685	TTLL5	0.521764
ENSG00000253304	TMEM200B	0.520783
ENSG00000165283	STOML2	0.520285
ENSG00000103061	SLC7A6OS	0.51925
ENSG00000099904	ZDHHC8	0.518685
ENSG00000114656	KIAA1257	0.517824
ENSG00000157657	ZNF618	0.517674
ENSG00000164197	RNF180	0.515418
ENSG00000230268	SSU72P8	0.515171
ENSG00000068971	PPP2R5B	0.514212
ENSG00000171219	CDC42BPG	0.513999
ENSG00000088881	EBF4	0.513452
ENSG00000237353	PATE4	0.513141
ENSG00000149571	KIRREL3	0.511993
ENSG00000170915	PAQR8	0.511903
ENSG00000197658	SLC22A24	0.511246
ENSG00000139117	CPNE8	0.511138
ENSG00000165124	SVEP1	0.510794
ENSG00000184305	CCSER1	0.51046
ENSG00000006007	GDE1	0.509786
ENSG00000169609	C15orf40	0.508871
ENSG00000253626	EIF5AL1	0.50847
ENSG00000181371	OR5M8	0.508354
ENSG00000175390	EIF3F	0.507959
ENSG00000234801	MORF4	0.507759
ENSG00000182944	EWSR1	0.506961
ENSG00000197977	ELOVL2	0.505969
ENSG00000131669	NINJ1	0.505895
ENSG00000163710	PCOLCE2	0.505728
ENSG00000155876	RRAGA	0.505578
ENSG00000171720	HDAC3	0.505435
ENSG00000166971	AKTIP	0.504332
ENSG00000213347	MXD3	0.504
ENSG00000164304	CAGE1	0.503983
ENSG00000109255	NMU	0.503847
ENSG00000089902	RCOR1	0.503525
ENSG00000132259	CNGA4	0.502972
ENSG00000177174	OR14C36	0.502942
ENSG00000141040	ZNF287	0.502464
ENSG00000110011	DNAJC4	0.502091
ENSG00000165280	VCP	0.501872
ENSG00000117069	ST6GALNAC5	0.501725
ENSG00000181220	ZNF746	0.501573
ENSG00000050748	MAPK9	0.501345
ENSG00000151726	ACSL1	0.499005
ENSG00000274391	TPTE	0.498766
ENSG00000106733	NMRK1	0.498404
ENSG00000087088	BAX	0.498239
ENSG00000183242	WT1-AS	0.498228
ENSG00000129055	ANAPC13	0.498146
ENSG00000092621	PHGDH	0.497836
ENSG00000142182	DNMT3L	0.497611
ENSG00000114573	ATP6V1A	0.497427
ENSG00000176200	OR4D11	0.497297
ENSG00000124496	TRERF1	0.49697
ENSG00000162813	BPNT1	0.496899
ENSG00000151806	GUF1	0.496837
ENSG00000237388	OR4A47	0.496789
ENSG00000104884	ERCC2	0.496732
ENSG00000137877	SPTBN5	0.49642
ENSG00000112130	RNF8	0.49639
ENSG00000166167	BTRC	0.495861
ENSG00000156502	SUPV3L1	0.494976
ENSG00000152778	IFIT5	0.494955
ENSG00000126803	HSPA2	0.492909
ENSG00000182586	LINC00334	0.492509
ENSG00000139343	SNRPF	0.492476
ENSG00000162604	TM2D1	0.492325
ENSG00000138395	CDK15	0.491956
ENSG00000276045	ORAI1	0.491889
ENSG00000196734	LCE1B	0.491813
ENSG00000214041	PGAM1P4	0.491807
ENSG00000110852	CLEC2B	0.490954
ENSG00000158286	RNF207	0.490159
ENSG00000096717	SIRT1	0.49003
ENSG00000088832	FKBP1A	0.489789
ENSG00000123739	PLA2G12A	0.488991
ENSG00000170260	ZNF212	0.488749
ENSG00000080822	CLDND1	0.488346
ENSG00000123200	ZC3H13	0.487337
ENSG00000169255	B3GALNT1	0.487219
ENSG00000105889	STEAP1B	0.486312
ENSG00000129682	FGF13	0.485398
ENSG00000184154	LRTOMT	0.484714
ENSG00000151414	NEK7	0.483705
ENSG00000165006	UBAP1	0.483362
ENSG00000164325	TMEM174	0.483039
ENSG00000100592	DAAM1	0.482921
ENSG00000175267	VWA3A	0.482566
ENSG00000152242	C18orf25	0.48233
ENSG00000105926	MPP6	0.481924
ENSG00000126368	NR1D1	0.481728
ENSG00000179055	OR13D1	0.481602
ENSG00000100612	DHRS7	0.481499
ENSG00000109846	CRYAB	0.481344
ENSG00000141519	CCDC40	0.481263
ENSG00000104635	SLC39A14	0.480724
ENSG00000165478	HEPACAM	0.480612
ENSG00000138744	NAAA	0.480507
ENSG00000135074	ADAM19	0.47987
ENSG00000144283	PKP4	0.479851
ENSG00000126778	SIX1	0.479548
ENSG00000182827	ACBD3	0.47953
ENSG00000214324	C3orf56	0.478369
ENSG00000130208	APOC1	0.478333
ENSG00000138801	PAPSS1	0.478269
ENSG00000113648	H2AFY	0.478226
ENSG00000168899	VAMP5	0.478202
ENSG00000131398	KCNC3	0.47793
ENSG00000171396	KRTAP4-4	0.477911
ENSG00000160051	IQCC	0.477752
ENSG00000214357	NEURL1B	0.477615
ENSG00000197024	ZNF398	0.477422
ENSG00000136297	MMD2	0.476964
ENSG00000187172	BAGE2	0.476722
ENSG00000171798	KNDC1	0.476629
ENSG00000125977	EIF2S2	0.476479
ENSG00000089558	KCNH4	0.476187
ENSG00000189139	FSCB	0.474565
ENSG00000158163	DZIP1L	0.474125

## Sheet: cyclophosphamide
Table S4C Top genes indentified for cyclophosphamide
Ensembl	HGNC	Normalized attribution score
ENSG00000151229	SLC2A13	1
ENSG00000196498	NCOR2	0.988061
ENSG00000100478	AP4S1	0.987418
ENSG00000132623	ANKEF1	0.9793
ENSG00000141376	BCAS3	0.953324
ENSG00000112304	ACOT13	0.939539
ENSG00000158089	GALNT14	0.938704
ENSG00000138073	PREB	0.937357
ENSG00000184719	RNLS	0.925802
ENSG00000129128	SPCS3	0.914876
ENSG00000030110	BAK1	0.911813
ENSG00000125462	C1orf61	0.905951
ENSG00000170790	OR10A2	0.905779
ENSG00000160284	SPATC1L	0.903304
ENSG00000112685	EXOC2	0.901035
ENSG00000165512	ZNF22	0.898283
ENSG00000114405	C3orf14	0.896514
ENSG00000135930	EIF4E2	0.896361
ENSG00000146109	ABT1	0.895166
ENSG00000196700	ZNF512B	0.89259
ENSG00000013503	POLR3B	0.891126
ENSG00000064763	FAR2	0.889416
ENSG00000168538	TRAPPC11	0.888505
ENSG00000168291	PDHB	0.886087
ENSG00000161217	PCYT1A	0.885854
ENSG00000241258	CRCP	0.883657
ENSG00000130638	ATXN10	0.88096
ENSG00000204220	PFDN6	0.879574
ENSG00000041802	LSG1	0.875836
ENSG00000052802	MSMO1	0.875521
ENSG00000115414	FN1	0.874993
ENSG00000100802	C14orf93	0.874456
ENSG00000131711	MAP1B	0.874287
ENSG00000151923	TIAL1	0.872638
ENSG00000136451	VEZF1	0.872464
ENSG00000188396	TCTEX1D4	0.871596
ENSG00000157184	CPT2	0.870023
ENSG00000161677	JOSD2	0.869904
ENSG00000166971	AKTIP	0.868597
ENSG00000104290	FZD3	0.868461
ENSG00000100028	SNRPD3	0.868267
ENSG00000162434	JAK1	0.867571
ENSG00000171121	KCNMB3	0.866917
ENSG00000101986	ABCD1	0.865928
ENSG00000146409	SLC18B1	0.865718
ENSG00000164885	CDK5	0.865216
ENSG00000010404	IDS	0.864864
ENSG00000265808	SEC22B	0.863952
ENSG00000158301	GPRASP2	0.863789
ENSG00000132906	CASP9	0.862228
ENSG00000138375	SMARCAL1	0.860975
ENSG00000120008	WDR11	0.859023
ENSG00000143816	WNT9A	0.858231
ENSG00000149218	ENDOD1	0.857574
ENSG00000174839	DENND6A	0.854083
ENSG00000139668	WDFY2	0.853667
ENSG00000187806	TMEM202	0.852636
ENSG00000197653	DNAH10	0.849005
ENSG00000196154	S100A4	0.848659
ENSG00000132205	EMILIN2	0.848651
ENSG00000196505	GDAP2	0.848575
ENSG00000147872	PLIN2	0.848492
ENSG00000162946	DISC1	0.847815
ENSG00000175745	NR2F1	0.84687
ENSG00000135587	SMPD2	0.846356
ENSG00000135698	MPHOSPH6	0.845653
ENSG00000179943	FIZ1	0.843904
ENSG00000185324	CDK10	0.843097
ENSG00000100359	SGSM3	0.842971
ENSG00000163710	PCOLCE2	0.842396
ENSG00000095564	BTAF1	0.841756
ENSG00000187678	SPRY4	0.841495
ENSG00000077238	IL4R	0.841117
ENSG00000134215	VAV3	0.836833
ENSG00000172007	RAB33B	0.836792
ENSG00000084072	PPIE	0.836497
ENSG00000143569	UBAP2L	0.836197
ENSG00000167700	MFSD3	0.835636
ENSG00000086289	EPDR1	0.835109
ENSG00000107581	EIF3A	0.834452
ENSG00000168418	KCNG4	0.833814
ENSG00000083807	SLC27A5	0.833777
ENSG00000116711	PLA2G4A	0.833051
ENSG00000119715	ESRRB	0.83294
ENSG00000205517	RGL3	0.831992
ENSG00000168591	TMUB2	0.831649
ENSG00000147183	CPXCR1	0.831501
ENSG00000132467	UTP3	0.831156
ENSG00000182118	FAM89A	0.83031
ENSG00000100410	PHF5A	0.83003
ENSG00000186862	PDZD7	0.828844
ENSG00000138686	BBS7	0.828723
ENSG00000181588	MEX3D	0.828676
ENSG00000128714	HOXD13	0.828257
ENSG00000213923	CSNK1E	0.828182
ENSG00000171503	ETFDH	0.827985
ENSG00000164621	SMAD5-AS1	0.82706
ENSG00000141552	ANAPC11	0.826837
ENSG00000133477	FAM83F	0.82609
ENSG00000162636	FAM102B	0.825702
ENSG00000112972	HMGCS1	0.82543
ENSG00000197734	C14orf178	0.825201
ENSG00000163945	UVSSA	0.824892
ENSG00000099256	PRTFDC1	0.823738
ENSG00000196739	COL27A1	0.823579
ENSG00000066248	NGEF	0.823032
ENSG00000171552	BCL2L1	0.823023
ENSG00000121903	ZSCAN20	0.822543
ENSG00000142684	ZNF593	0.821398
ENSG00000164305	CASP3	0.821219
ENSG00000189266	PNRC2	0.820462
ENSG00000187961	KLHL17	0.819447
ENSG00000168092	PAFAH1B2	0.818987
ENSG00000147457	CHMP7	0.817809
ENSG00000062485	CS	0.817474
ENSG00000105983	LMBR1	0.81743
ENSG00000180432	CYP8B1	0.817118
ENSG00000100281	HMGXB4	0.816313
ENSG00000119953	SMNDC1	0.816238
ENSG00000101210	EEF1A2	0.815923
ENSG00000183751	TBL3	0.815815
ENSG00000109339	MAPK10	0.815546
ENSG00000072803	FBXW11	0.815409
ENSG00000135643	KCNMB4	0.815196
ENSG00000125741	OPA3	0.815117
ENSG00000165688	PMPCA	0.815002
ENSG00000164162	ANAPC10	0.814567
ENSG00000167799	NUDT8	0.814108
ENSG00000153339	TRAPPC8	0.813714
ENSG00000131697	NPHP4	0.813627
ENSG00000198113	TOR4A	0.813412
ENSG00000186765	FSCN2	0.811555
ENSG00000185950	IRS2	0.811197
ENSG00000186951	PPARA	0.810977
ENSG00000121552	CSTA	0.810712
ENSG00000180934	OR56A1	0.810253
ENSG00000120656	TAF12	0.80941
ENSG00000216490	IFI30	0.809076
ENSG00000153982	GDPD1	0.8084
ENSG00000167508	MVD	0.808223
ENSG00000127554	GFER	0.807711
ENSG00000133619	KRBA1	0.807549
ENSG00000204947	ZNF425	0.80754
ENSG00000153157	SYCP2L	0.807158
ENSG00000203485	INF2	0.807088
ENSG00000160408	ST6GALNAC6	0.806828
ENSG00000115806	GORASP2	0.806395
ENSG00000105245	NUMBL	0.80601
ENSG00000214681	IQCF5	0.805693
ENSG00000239887	C1orf226	0.805676
ENSG00000078018	MAP2	0.805081
ENSG00000113558	SKP1	0.803779
ENSG00000096063	SRPK1	0.803043

## Sheet: docetaxel
Table S4D Top genes indentified for docetaxel
Ensembl	HGNC	Normalized attribution score
ENSG00000085563	ABCB1	1
ENSG00000198642	KLHL9	0.864875
ENSG00000138813	C4orf17	0.858931
ENSG00000198938	MT-CO3	0.852589
ENSG00000151150	ANK3	0.813215
ENSG00000149115	TNKS1BP1	0.799637
ENSG00000096433	ITPR3	0.798262
ENSG00000198768	APCDD1L	0.789941
ENSG00000214553	LRRC37A11P	0.787768
ENSG00000141564	RPTOR	0.787468
ENSG00000174669	SLC29A2	0.785037
ENSG00000203795	FAM24A	0.779018
ENSG00000167778	SPRYD3	0.776652
ENSG00000078269	SYNJ2	0.774178
ENSG00000248099	INSL3	0.764522
ENSG00000064763	FAR2	0.76357
ENSG00000168303	MPLKIP	0.76325
ENSG00000172717	FAM71D	0.763019
ENSG00000115762	PLEKHB2	0.762919
ENSG00000021645	NRXN3	0.760216
ENSG00000182240	BACE2	0.759903
ENSG00000156508	EEF1A1	0.758705
ENSG00000128383	APOBEC3A	0.758559
ENSG00000126001	CEP250	0.758061
ENSG00000135643	KCNMB4	0.756934
ENSG00000136694	IL36A	0.752356
ENSG00000196739	COL27A1	0.751285
ENSG00000165283	STOML2	0.749837
ENSG00000166450	PRTG	0.749281
ENSG00000033011	ALG1	0.749226
ENSG00000159263	SIM2	0.747744
ENSG00000157978	LDLRAP1	0.747468
ENSG00000182111	ZNF716	0.743874
ENSG00000131697	NPHP4	0.742122
ENSG00000128710	HOXD10	0.740592
ENSG00000215105	TTC3P1	0.739492
ENSG00000197702	PARVA	0.73733
ENSG00000197497	ZNF665	0.737033
ENSG00000198952	SMG5	0.736542
ENSG00000134852	CLOCK	0.735214
ENSG00000163464	CXCR1	0.733598
ENSG00000122705	CLTA	0.733316
ENSG00000162819	BROX	0.732922
ENSG00000172667	ZMAT3	0.727401
ENSG00000179833	SERTAD2	0.726927
ENSG00000115806	GORASP2	0.726751
ENSG00000221989	OR2A2	0.726691
ENSG00000122692	SMU1	0.726473
ENSG00000116030	SUMO1	0.725067
ENSG00000137266	SLC22A23	0.724429
ENSG00000229937	PRPS1L1	0.724223
ENSG00000175782	SLC35E3	0.723531
ENSG00000221953	C1orf229	0.723446
ENSG00000122557	HERPUD2	0.723338
ENSG00000181698	OR5T1	0.722047
ENSG00000105996	HOXA2	0.722038
ENSG00000198886	MT-ND4	0.721981
ENSG00000134247	PTGFRN	0.721844
ENSG00000204789	ZNF204P	0.721376
ENSG00000152484	USP12	0.720858
ENSG00000015475	BID	0.720795
ENSG00000240021	TEX35	0.720766
ENSG00000131773	KHDRBS3	0.720247
ENSG00000155903	RASA2	0.719551
ENSG00000175745	NR2F1	0.718973
ENSG00000110455	ACCS	0.717477
ENSG00000145022	TCTA	0.717117
ENSG00000112033	PPARD	0.716522
ENSG00000182827	ACBD3	0.716426
ENSG00000137168	PPIL1	0.716309
ENSG00000113389	NPR3	0.716183
ENSG00000112130	RNF8	0.715612
ENSG00000095464	PDE6C	0.714468
ENSG00000159197	KCNE2	0.713723
ENSG00000112237	CCNC	0.712922
ENSG00000168137	SETD5	0.71224
ENSG00000124225	PMEPA1	0.712096
ENSG00000089486	CDIP1	0.711879
ENSG00000227124	ZNF717	0.710298
ENSG00000137273	FOXF2	0.710014
ENSG00000123080	CDKN2C	0.709644
ENSG00000198146	ZNF770	0.709213
ENSG00000109846	CRYAB	0.709067
ENSG00000179083	FAM133A	0.708151
ENSG00000092621	PHGDH	0.707767
ENSG00000139131	YARS2	0.707727
ENSG00000254470	AP5B1	0.707434
ENSG00000104221	BRF2	0.706587
ENSG00000006453	BAIAP2L1	0.706317
ENSG00000169504	CLIC4	0.706101
ENSG00000131435	PDLIM4	0.705412
ENSG00000112514	CUTA	0.704171
ENSG00000148803	FUOM	0.703803
ENSG00000117122	MFAP2	0.703656
ENSG00000162458	FBLIM1	0.701705
ENSG00000198844	ARHGEF15	0.701577
ENSG00000065802	ASB1	0.701239
ENSG00000186111	PIP5K1C	0.701062
ENSG00000273540	AGBL1	0.700827
ENSG00000172689	MS4A10	0.700466
ENSG00000131459	GFPT2	0.699189
ENSG00000196262	PPIA	0.697788
ENSG00000132702	HAPLN2	0.696673
ENSG00000137154	RPS6	0.696368
ENSG00000133794	ARNTL	0.696193
ENSG00000101160	CTSZ	0.69613
ENSG00000167549	CORO6	0.695798
ENSG00000137106	GRHPR	0.69576
ENSG00000135439	AGAP2	0.695131
ENSG00000214851	LINC00612	0.695041
ENSG00000166788	SAAL1	0.694593
ENSG00000137500	CCDC90B	0.693138
ENSG00000110799	VWF	0.692611
ENSG00000165478	HEPACAM	0.692091
ENSG00000014123	UFL1	0.691915
ENSG00000114270	COL7A1	0.691735
ENSG00000142207	URB1	0.691153
ENSG00000160014	CALM3	0.691079
ENSG00000184014	DENND5A	0.690962
ENSG00000197381	ADARB1	0.6901
ENSG00000135679	MDM2	0.689069
ENSG00000101986	ABCD1	0.688943
ENSG00000114030	KPNA1	0.688847
ENSG00000182591	KRTAP11-1	0.687549
ENSG00000076258	FMO4	0.68738
ENSG00000184571	PIWIL3	0.687282
ENSG00000164754	RAD21	0.687184
ENSG00000173578	XCR1	0.687101
ENSG00000136710	CCDC115	0.686499
ENSG00000142541	RPL13A	0.686064
ENSG00000122741	DCAF10	0.685906
ENSG00000119509	INVS	0.685832
ENSG00000196184	OR10J1	0.685604
ENSG00000151376	ME3	0.685446
ENSG00000137817	PARP6	0.685262
ENSG00000204006	C1orf185	0.684968
ENSG00000171016	PYGO1	0.68452
ENSG00000115942	ORC2	0.684512
ENSG00000136270	TBRG4	0.684291
ENSG00000106789	CORO2A	0.683759
ENSG00000135341	MAP3K7	0.683436
ENSG00000112655	PTK7	0.683327
ENSG00000168461	RAB31	0.683176
ENSG00000163155	LYSMD1	0.6822
ENSG00000129595	EPB41L4A	0.68176
ENSG00000138674	SEC31A	0.681755
ENSG00000165280	VCP	0.681467
ENSG00000136319	TTC5	0.681175
ENSG00000206260	PRR23A	0.680554
ENSG00000165138	ANKS6	0.680111
ENSG00000067141	NEO1	0.680082
ENSG00000105672	ETV2	0.679799

## Sheet: doxorubicin
Table S4E Top genes indentified for doxorubicin
Ensembl	HGNC	Normalized attribution score
ENSG00000172716	SLFN11	1
ENSG00000154007	ASB17	0.835264
ENSG00000049769	PPP1R3F	0.817283
ENSG00000204006	C1orf185	0.813207
ENSG00000215595	C20orf202	0.798662
ENSG00000162510	MATN1	0.796047
ENSG00000197446	CYP2F1	0.775755
ENSG00000168032	ENTPD3	0.764761
ENSG00000180901	KCTD2	0.758846
ENSG00000170967	DDI1	0.75619
ENSG00000167004	PDIA3	0.751405
ENSG00000085563	ABCB1	0.747285
ENSG00000067798	NAV3	0.74583
ENSG00000147613	PSKH2	0.74564
ENSG00000131864	USP29	0.7449
ENSG00000115998	C2orf42	0.744293
ENSG00000109775	UFSP2	0.740053
ENSG00000138892	TTLL8	0.739563
ENSG00000186684	CYP27C1	0.739002
ENSG00000137507	LRRC32	0.736688
ENSG00000186912	P2RY4	0.731653
ENSG00000067221	STOML1	0.727105
ENSG00000137501	SYTL2	0.726214
ENSG00000205100	HSP90AA4P	0.725823
ENSG00000110660	SLC35F2	0.725056
ENSG00000105171	POP4	0.724741
ENSG00000224078	SNHG14	0.72445
ENSG00000103222	ABCC1	0.722495
ENSG00000183715	OPCML	0.721782
ENSG00000140326	CDAN1	0.720641
ENSG00000182636	NDN	0.720393
ENSG00000105556	MIER2	0.718841
ENSG00000196406	SPANXD	0.717901
ENSG00000143195	ILDR2	0.717508
ENSG00000168959	GRM5	0.717455
ENSG00000184571	PIWIL3	0.715754
ENSG00000143819	EPHX1	0.715504
ENSG00000138639	ARHGAP24	0.715413
ENSG00000114200	BCHE	0.714267
ENSG00000164713	BRI3	0.714017
ENSG00000235268	KDM4E	0.7123
ENSG00000109846	CRYAB	0.712299
ENSG00000168828	OR13J1	0.710139
ENSG00000135045	C9orf40	0.709869
ENSG00000122861	PLAU	0.708437
ENSG00000135040	NAA35	0.707691
ENSG00000149948	HMGA2	0.704574
ENSG00000105996	HOXA2	0.704165
ENSG00000103202	NME4	0.701386
ENSG00000164743	C8orf48	0.699597
ENSG00000148908	RGS10	0.699396
ENSG00000139651	ZNF740	0.695587
ENSG00000179981	TSHZ1	0.695354
ENSG00000149506	ZP1	0.695351
ENSG00000125823	CSTL1	0.69502
ENSG00000072310	SREBF1	0.693316
ENSG00000163689	C3orf67	0.688487
ENSG00000197430	OPALIN	0.687214
ENSG00000120159	CAAP1	0.685541
ENSG00000100739	BDKRB1	0.685379
ENSG00000122705	CLTA	0.68418
ENSG00000145777	TSLP	0.683936
ENSG00000177873	ZNF619	0.683677
ENSG00000120889	TNFRSF10B	0.683152
ENSG00000108771	DHX58	0.681875
ENSG00000086061	DNAJA1	0.681448
ENSG00000091129	NRCAM	0.677059
ENSG00000020256	ZFP64	0.676144
ENSG00000196503	ARL9	0.675809
ENSG00000145681	HAPLN1	0.675076
ENSG00000132702	HAPLN2	0.672653
ENSG00000106993	CDC37L1	0.671723
ENSG00000188269	OR7A5	0.671239
ENSG00000112655	PTK7	0.670349
ENSG00000103528	SYT17	0.668359
ENSG00000145888	GLRA1	0.667863
ENSG00000127993	RBM48	0.667545
ENSG00000105072	C19orf44	0.667295
ENSG00000197429	IPP	0.666465
ENSG00000103024	NME3	0.664473
ENSG00000180269	GPR139	0.663421
ENSG00000160746	ANO10	0.662213
ENSG00000133393	FOPNL	0.661876
ENSG00000136834	OR1J1	0.661819
ENSG00000146731	CCT6A	0.661508
ENSG00000182993	C12orf60	0.660356
ENSG00000088986	DYNLL1	0.660073
ENSG00000007520	TSR3	0.659909
ENSG00000147889	CDKN2A	0.659775
ENSG00000169181	GSG1L	0.659669
ENSG00000140992	PDPK1	0.657699
ENSG00000131477	RAMP2	0.656513
ENSG00000166347	CYB5A	0.655883
ENSG00000087589	CASS4	0.655089
ENSG00000179082	C9orf106	0.654099
ENSG00000130167	TSPAN16	0.653999
ENSG00000139151	PLCZ1	0.653368
ENSG00000084463	WBP11	0.653356
ENSG00000173421	CCDC36	0.653043
ENSG00000179455	MKRN3	0.652629
ENSG00000166069	TMCO5A	0.6514
ENSG00000166886	NAB2	0.650555
ENSG00000140264	SERF2	0.650215
ENSG00000147854	UHRF2	0.649626
ENSG00000161682	FAM171A2	0.649395
ENSG00000124102	PI3	0.649375
ENSG00000113971	NPHP3	0.647909
ENSG00000242520	MAGEA5	0.646974
ENSG00000150433	TMEM218	0.646119
ENSG00000138675	FGF5	0.645481
ENSG00000161999	JMJD8	0.643681
ENSG00000181751	C5orf30	0.643351
ENSG00000166669	ATF7IP2	0.643036
ENSG00000160396	HIPK4	0.642597
ENSG00000057608	GDI2	0.642181
ENSG00000178722	C5orf64	0.641012
ENSG00000197933	ZNF823	0.640726
ENSG00000153140	CETN3	0.640409
ENSG00000125826	RBCK1	0.639773
ENSG00000148680	HTR7	0.638949
ENSG00000092096	SLC22A17	0.638934
ENSG00000101347	SAMHD1	0.637803
ENSG00000001460	STPG1	0.637718
ENSG00000163913	IFT122	0.63699
ENSG00000205126	ACCSL	0.636953
ENSG00000211584	SLC48A1	0.636829
ENSG00000170921	TANC2	0.636169
ENSG00000163412	EIF4E3	0.636086
ENSG00000164305	CASP3	0.635979
ENSG00000127585	FBXL16	0.635375
ENSG00000176040	TMPRSS7	0.635136

## Sheet: etoposide
Table S4F Top genes indentified for etoposide
Ensembl	HGNC	Normalized attribution score
ENSG00000172716	SLFN11	1
ENSG00000179455	MKRN3	0.866728
ENSG00000196116	TDRD7	0.849832
ENSG00000118495	PLAGL1	0.779113
ENSG00000180901	KCTD2	0.763923
ENSG00000170396	ZNF804A	0.749798
ENSG00000214041	PGAM1P4	0.743901
ENSG00000233436	BTBD18	0.743282
ENSG00000084764	MAPRE3	0.740239
ENSG00000133256	PDE6B	0.738152
ENSG00000135045	C9orf40	0.737102
ENSG00000198812	LRRC10	0.736414
ENSG00000163689	C3orf67	0.734198
ENSG00000121570	DPPA4	0.732991
ENSG00000196632	WNK3	0.723607
ENSG00000179981	TSHZ1	0.722091
ENSG00000184357	HIST1H1B	0.717525
ENSG00000166801	FAM111A	0.71726
ENSG00000185513	L3MBTL1	0.714449
ENSG00000128607	KLHDC10	0.713965
ENSG00000131477	RAMP2	0.712368
ENSG00000165091	TMC1	0.712359
ENSG00000182447	OTOL1	0.710469
ENSG00000179082	C9orf106	0.706232
ENSG00000167637	ZNF283	0.695908
ENSG00000127124	HIVEP3	0.695546
ENSG00000122861	PLAU	0.693281
ENSG00000166886	NAB2	0.691527
ENSG00000184465	WDR27	0.69107
ENSG00000138892	TTLL8	0.690374
ENSG00000096872	IFT74	0.687676
ENSG00000165300	SLITRK5	0.686193
ENSG00000108389	MTMR4	0.685691
ENSG00000144730	IL17RD	0.680193
ENSG00000164241	C5orf63	0.680043
ENSG00000125826	RBCK1	0.67773
ENSG00000119321	FKBP15	0.674715
ENSG00000163755	HPS3	0.673907
ENSG00000183647	ZNF530	0.673536
ENSG00000182263	FIGN	0.672042
ENSG00000176463	SLCO3A1	0.670401
ENSG00000107863	ARHGAP21	0.669075
ENSG00000147166	ITGB1BP2	0.668435
ENSG00000145388	METTL14	0.666878
ENSG00000145626	UGT3A1	0.664902
ENSG00000165055	METTL2B	0.664856
ENSG00000205100	HSP90AA4P	0.664591
ENSG00000244405	ETV5	0.663593
ENSG00000069667	RORA	0.663343
ENSG00000145020	AMT	0.66216
ENSG00000139546	TARBP2	0.66177
ENSG00000127824	TUBA4A	0.660775
ENSG00000121101	TEX14	0.660001
ENSG00000085563	ABCB1	0.65972
ENSG00000146409	SLC18B1	0.659563
ENSG00000186765	FSCN2	0.659417
ENSG00000152242	C18orf25	0.656978
ENSG00000275713	HIST1H2BH	0.656561
ENSG00000170956	CEACAM3	0.655246
ENSG00000158966	CACHD1	0.653727
ENSG00000177238	TRIM72	0.651686
ENSG00000179833	SERTAD2	0.650223
ENSG00000124251	TP53TG5	0.649857
ENSG00000155876	RRAGA	0.647881
ENSG00000183715	OPCML	0.647752
ENSG00000278463	HIST1H2AB	0.64682
ENSG00000103222	ABCC1	0.644517
ENSG00000103202	NME4	0.644216
ENSG00000172159	FRMD3	0.642304
ENSG00000197885	NKIRAS1	0.640543
ENSG00000196381	ZNF781	0.640064
ENSG00000139656	SMIM2	0.639546
ENSG00000172073	TEX37	0.637999
ENSG00000166263	STXBP4	0.63693
ENSG00000153774	CFDP1	0.636874
ENSG00000188647	PTAR1	0.635678
ENSG00000240021	TEX35	0.634665
ENSG00000159189	C1QC	0.633849
ENSG00000139668	WDFY2	0.630493
ENSG00000100206	DMC1	0.630358
ENSG00000165762	OR4K2	0.630234
ENSG00000109163	GNRHR	0.629996
ENSG00000145217	SLC26A1	0.629435
ENSG00000121764	HCRTR1	0.62935
ENSG00000153936	HS2ST1	0.628391
ENSG00000146005	PSD2	0.627858
ENSG00000115998	C2orf42	0.626216
ENSG00000130054	FAM155B	0.625612
ENSG00000181027	FKRP	0.625167
ENSG00000109794	FAM149A	0.625121
ENSG00000169609	C15orf40	0.62503
ENSG00000122863	CHST3	0.622306
ENSG00000168291	PDHB	0.622056
ENSG00000065457	ADAT1	0.621498
ENSG00000260027	HOXB7	0.620662
ENSG00000088986	DYNLL1	0.618326
ENSG00000160094	ZNF362	0.618311
ENSG00000110931	CAMKK2	0.618165
ENSG00000166963	MAP1A	0.617418
ENSG00000215595	C20orf202	0.617264
ENSG00000213973	ZNF99	0.616753
ENSG00000178662	CSRNP3	0.61639
ENSG00000185278	ZBTB37	0.616051
ENSG00000171044	XKR6	0.615189
ENSG00000104221	BRF2	0.615015
ENSG00000182636	NDN	0.614734
ENSG00000165175	MID1IP1	0.614428
ENSG00000215864	NBPF7	0.614233
ENSG00000171161	ZNF672	0.613723
ENSG00000137817	PARP6	0.613602
ENSG00000114656	KIAA1257	0.613194
ENSG00000103037	SETD6	0.612869
ENSG00000187555	USP7	0.611863
ENSG00000168032	ENTPD3	0.611571
ENSG00000110881	ASIC1	0.61082
ENSG00000149289	ZC3H12C	0.610426
ENSG00000135069	PSAT1	0.609911
ENSG00000224078	SNHG14	0.609533
ENSG00000212725	KRTAP2-1	0.609438
ENSG00000089486	CDIP1	0.608479
ENSG00000100612	DHRS7	0.607153
ENSG00000165699	TSC1	0.606968
ENSG00000127993	RBM48	0.606646
ENSG00000155229	MMS19	0.606318
ENSG00000104518	GSDMD	0.605719
ENSG00000189108	IL1RAPL2	0.605677
ENSG00000167139	TBC1D21	0.605474
ENSG00000204006	C1orf185	0.604381
ENSG00000067369	TP53BP1	0.604112
ENSG00000119396	RAB14	0.60402
ENSG00000150433	TMEM218	0.603503
ENSG00000154914	USP43	0.60229
ENSG00000174307	PHLDA3	0.602059
ENSG00000133115	STOML3	0.601944
ENSG00000133393	FOPNL	0.601377
ENSG00000204923	FBXO48	0.600228
ENSG00000204909	SPINK9	0.599773
ENSG00000151631	AKR1C6P	0.598795
ENSG00000179046	TRIML2	0.598027
ENSG00000162510	MATN1	0.59758
ENSG00000114200	BCHE	0.596812
ENSG00000089847	ANKRD24	0.596757
ENSG00000197429	IPP	0.596698
ENSG00000221989	OR2A2	0.595827
ENSG00000130164	LDLR	0.595634
ENSG00000021461	CYP3A43	0.595307
ENSG00000118564	FBXL5	0.595266
ENSG00000181752	OR8K5	0.594587
ENSG00000131864	USP29	0.594271
ENSG00000108771	DHX58	0.593461
ENSG00000101440	ASIP	0.592929
ENSG00000106948	AKNA	0.591576
ENSG00000152104	PTPN14	0.59109
ENSG00000197617	VN1R5	0.591045
ENSG00000163710	PCOLCE2	0.590779
ENSG00000136783	NIPSNAP3A	0.590165
ENSG00000167360	OR51Q1	0.588726
ENSG00000137871	ZNF280D	0.588651
ENSG00000090447	TFAP4	0.586908
ENSG00000105656	ELL	0.586471
ENSG00000086506	HBQ1	0.58497
ENSG00000173175	ADCY5	0.584727
ENSG00000088053	GP6	0.584163
ENSG00000100319	ZMAT5	0.58393
ENSG00000178342	KCNG2	0.583715
ENSG00000133636	NTS	0.583466
ENSG00000107372	ZFAND5	0.583459
ENSG00000087157	PGS1	0.583327
ENSG00000196152	ZNF79	0.582965
ENSG00000154957	ZNF18	0.582634
ENSG00000140326	CDAN1	0.582296

## Sheet: gemcitabine
Table S4G Top genes indentified for gemcitabine
Ensembl	HGNC	Normalized attribution score
ENSG00000172716	SLFN11	1
ENSG00000154007	ASB17	0.722365
ENSG00000197734	C14orf178	0.709489
ENSG00000233436	BTBD18	0.69971
ENSG00000125823	CSTL1	0.691467
ENSG00000122861	PLAU	0.681659
ENSG00000105556	MIER2	0.662695
ENSG00000172188	OR4C11	0.660917
ENSG00000087589	CASS4	0.658138
ENSG00000164713	BRI3	0.654969
ENSG00000162510	MATN1	0.650402
ENSG00000168828	OR13J1	0.650104
ENSG00000183549	ACSM5	0.643164
ENSG00000170956	CEACAM3	0.641723
ENSG00000177873	ZNF619	0.640101
ENSG00000160396	HIPK4	0.635628
ENSG00000101347	SAMHD1	0.632509
ENSG00000148344	PTGES	0.628961
ENSG00000125772	GPCPD1	0.617677
ENSG00000176040	TMPRSS7	0.617324
ENSG00000124102	PI3	0.617063
ENSG00000160216	AGPAT3	0.616572
ENSG00000218803	GSTM2P1	0.614534
ENSG00000110328	GALNT18	0.613537
ENSG00000140464	PML	0.613286
ENSG00000105996	HOXA2	0.611922
ENSG00000117153	KLHL12	0.610922
ENSG00000182759	MAFA	0.610644
ENSG00000198171	DDRGK1	0.609401
ENSG00000162695	SLC30A7	0.60885
ENSG00000069943	PIGB	0.608776
ENSG00000103528	SYT17	0.608561
ENSG00000147027	TMEM47	0.607152
ENSG00000179071	CCDC89	0.606855
ENSG00000235268	KDM4E	0.606366
ENSG00000185278	ZBTB37	0.605766
ENSG00000197721	CR1L	0.603986
ENSG00000110660	SLC35F2	0.60341
ENSG00000115275	MOGS	0.603268
ENSG00000197446	CYP2F1	0.601934
ENSG00000142546	NOSIP	0.601825
ENSG00000180901	KCTD2	0.60166
ENSG00000172159	FRMD3	0.60148
ENSG00000117859	OSBPL9	0.60066
ENSG00000099194	SCD	0.600342
ENSG00000092096	SLC22A17	0.599385
ENSG00000139656	SMIM2	0.599374
ENSG00000131773	KHDRBS3	0.598266
ENSG00000069667	RORA	0.59755
ENSG00000103489	XYLT1	0.59735
ENSG00000103042	SLC38A7	0.596707
ENSG00000119599	DCAF4	0.596266
ENSG00000146731	CCT6A	0.595343
ENSG00000174453	VWC2L	0.593021
ENSG00000012211	PRICKLE3	0.591657
ENSG00000173401	GLIPR1L1	0.590858
ENSG00000104723	TUSC3	0.590406
ENSG00000083937	CHMP2B	0.590086
ENSG00000172680	MOS	0.588894
ENSG00000230501	ANKRD30BP3	0.588816
ENSG00000169906	S100G	0.58843
ENSG00000101441	CST4	0.586976
ENSG00000139651	ZNF740	0.586849
ENSG00000084463	WBP11	0.586528
ENSG00000104517	UBR5	0.586475
ENSG00000125826	RBCK1	0.586396
ENSG00000197125	OR8B8	0.585939
ENSG00000138892	TTLL8	0.585499
ENSG00000184571	PIWIL3	0.585398
ENSG00000196611	MMP1	0.584634
ENSG00000100156	SLC16A8	0.58447
ENSG00000174015	SPERT	0.584108
ENSG00000154760	SLFN13	0.583644
ENSG00000170458	CD14	0.583633
ENSG00000148680	HTR7	0.583244
ENSG00000125779	PANK2	0.582717
ENSG00000211942	IGHV3-13	0.582396
ENSG00000115738	ID2	0.581194
ENSG00000116031	CD207	0.581073
ENSG00000197429	IPP	0.580754
ENSG00000205439	KRTAP12-3	0.580221
ENSG00000170214	ADRA1B	0.577747
ENSG00000071655	MBD3	0.577703
ENSG00000243284	VSIG8	0.576706
ENSG00000155096	AZIN1	0.575969
ENSG00000130164	LDLR	0.575721
ENSG00000153237	CCDC148	0.575627
ENSG00000206105	KRTAP20-4	0.575518
ENSG00000125901	MRPS26	0.574762
ENSG00000177324	BEND2	0.574375
ENSG00000182993	C12orf60	0.574073
ENSG00000155097	ATP6V1C1	0.574019
ENSG00000084764	MAPRE3	0.573715
ENSG00000180539	C9orf139	0.573074
ENSG00000087076	HSD17B14	0.572299
ENSG00000120594	PLXDC2	0.572013
ENSG00000167461	RAB8A	0.571218
ENSG00000172421	EFCAB3	0.571064
ENSG00000221843	C2orf16	0.570957

## Sheet: irinotecan
Table S4H Top genes indentified for irinotecan
Ensembl	HGNC	Normalized attribution score
ENSG00000172716	SLFN11	1
ENSG00000172159	FRMD3	0.588547
ENSG00000186971	KRTAP13-4	0.570224
ENSG00000183640	KRTAP8-1	0.567924
ENSG00000153233	PTPRR	0.566054
ENSG00000124102	PI3	0.563613
ENSG00000179133	C10orf67	0.556253
ENSG00000214013	GANC	0.554987
ENSG00000133067	LGR6	0.536843
ENSG00000141497	ZMYND15	0.525173
ENSG00000180919	OR56B4	0.522026
ENSG00000165091	TMC1	0.51923
ENSG00000242265	PEG10	0.514919
ENSG00000178826	TMEM139	0.511152
ENSG00000213996	TM6SF2	0.510814
ENSG00000237330	RNF223	0.50975
ENSG00000211942	IGHV3-13	0.505893
ENSG00000254535	PABPC4L	0.499323
ENSG00000115590	IL1R2	0.495333
ENSG00000196196	HRCT1	0.493899
ENSG00000213416	KRTAP4-12	0.492335
ENSG00000167981	ZNF597	0.491843
ENSG00000140323	DISP2	0.491799
ENSG00000186136	TAS2R42	0.48921
ENSG00000135643	KCNMB4	0.488073
ENSG00000112706	IMPG1	0.484233
ENSG00000133477	FAM83F	0.482953
ENSG00000112319	EYA4	0.480675
ENSG00000173083	HPSE	0.480159
ENSG00000171045	TSNARE1	0.474598
ENSG00000085741	WNT11	0.471498
ENSG00000171617	ENC1	0.471415
ENSG00000143819	EPHX1	0.469959
ENSG00000162460	TMEM82	0.466937
ENSG00000225556	C2CD4D	0.465331
ENSG00000127515	OR7A10	0.462253
ENSG00000166971	AKTIP	0.462153
ENSG00000205922	ONECUT3	0.46201
ENSG00000176473	WDR25	0.455836
ENSG00000138193	PLCE1	0.454623
ENSG00000149972	CNTN5	0.453676
ENSG00000145113	MUC4	0.451821
ENSG00000153923	CLCA3P	0.450744
ENSG00000198146	ZNF770	0.450036
ENSG00000172123	SLFN12	0.449955
ENSG00000120833	SOCS2	0.449592
ENSG00000239590	OR1J4	0.449567
ENSG00000189139	FSCB	0.449439
ENSG00000138073	PREB	0.44774
ENSG00000164651	SP8	0.446533
ENSG00000078018	MAP2	0.445736
ENSG00000198515	CNGA1	0.442974
ENSG00000144283	PKP4	0.442421
ENSG00000181562	EDDM3A	0.441614
ENSG00000106070	GRB10	0.441248
ENSG00000184154	LRTOMT	0.440891
ENSG00000135069	PSAT1	0.439464
ENSG00000198286	CARD11	0.438271
ENSG00000158125	XDH	0.437759
ENSG00000110721	CHKA	0.437537
ENSG00000074211	PPP2R2C	0.434504
ENSG00000114626	ABTB1	0.434191
ENSG00000115738	ID2	0.431649
ENSG00000120688	WBP4	0.431567
ENSG00000162695	SLC30A7	0.429576
ENSG00000185909	KLHDC8B	0.428804
ENSG00000184735	DDX53	0.42757
ENSG00000163795	ZNF513	0.426488
ENSG00000172602	RND1	0.426122
ENSG00000127948	POR	0.425541
ENSG00000159527	PGLYRP3	0.42532
ENSG00000212725	KRTAP2-1	0.425306
ENSG00000112033	PPARD	0.425188
ENSG00000175920	DOK7	0.425024
ENSG00000166199	ALKBH3	0.424216
ENSG00000101782	RIOK3	0.423654
ENSG00000145375	SPATA5	0.419178
ENSG00000128699	ORMDL1	0.418992
ENSG00000278224	PRICKLE4	0.418552
ENSG00000183770	FOXL2	0.41848
ENSG00000173530	TNFRSF10D	0.417802
ENSG00000106771	TMEM245	0.416745
ENSG00000069399	BCL3	0.416455
ENSG00000108826	MRPL27	0.41629
ENSG00000062725	APPBP2	0.416265
ENSG00000184500	PROS1	0.41578
ENSG00000154274	C4orf19	0.415445
ENSG00000163515	RETNLB	0.415368
ENSG00000125533	BHLHE23	0.415034
ENSG00000153989	NUS1	0.413916
ENSG00000108244	KRT23	0.413437
ENSG00000176148	TCP11L1	0.412959
ENSG00000277775	HIST1H3F	0.412674
ENSG00000146383	TAAR6	0.41266
ENSG00000119326	CTNNAL1	0.411797
ENSG00000017483	SLC38A5	0.411794
ENSG00000102854	MSLN	0.411566
ENSG00000124784	RIOK1	0.409568
ENSG00000102967	DHODH	0.409498
ENSG00000137843	PAK6	0.408528
ENSG00000105428	ZNRF4	0.408367
ENSG00000181499	OR6T1	0.408348
ENSG00000173335	CST9	0.408128
ENSG00000106560	GIMAP2	0.407981
ENSG00000180901	KCTD2	0.407724
ENSG00000149218	ENDOD1	0.407704
ENSG00000082293	COL19A1	0.407416
ENSG00000036530	CYP46A1	0.406868
ENSG00000171496	OR1L8	0.406333
ENSG00000103168	TAF1C	0.406186
ENSG00000171552	BCL2L1	0.406106
ENSG00000136514	RTP4	0.406085
ENSG00000261609	GAN	0.405979
ENSG00000159714	ZDHHC1	0.405366
ENSG00000152591	DSPP	0.405187
ENSG00000103485	QPRT	0.404838
ENSG00000172320	OR5A1	0.404372
ENSG00000184924	PTRHD1	0.403846
ENSG00000183617	MRPL54	0.403837
ENSG00000230366	DSCR9	0.403641
ENSG00000183011	NAA38	0.403314
ENSG00000153157	SYCP2L	0.402602
ENSG00000188021	UBQLN2	0.402431
ENSG00000177842	ZNF620	0.401225
ENSG00000185130	HIST1H2BL	0.400333
ENSG00000180769	WDFY3-AS2	0.399808
ENSG00000196139	AKR1C3	0.399611
ENSG00000214113	LYRM4	0.399398
ENSG00000152422	XRCC4	0.399137
ENSG00000176532	PRR15	0.399127
ENSG00000167562	ZNF701	0.398817
ENSG00000158050	DUSP2	0.398711
ENSG00000063176	SPHK2	0.398126
ENSG00000136383	ALPK3	0.397862
ENSG00000154760	SLFN13	0.397647

## Sheet: oxaliplatin
Table S4I Top genes indentified for oxaliplatin
Ensembl	HGNC	Normalized attribution score
ENSG00000116667	C1orf21	1
ENSG00000180919	OR56B4	0.954029
ENSG00000172716	SLFN11	0.921894
ENSG00000134574	DDB2	0.919515
ENSG00000211801	TRAV21	0.904209
ENSG00000185088	RPS27L	0.901213
ENSG00000087088	BAX	0.884255
ENSG00000168291	PDHB	0.87173
ENSG00000134755	DSC2	0.867717
ENSG00000196700	ZNF512B	0.859561
ENSG00000131378	RFTN1	0.854441
ENSG00000120833	SOCS2	0.852279
ENSG00000017483	SLC38A5	0.848572
ENSG00000125462	C1orf61	0.846404
ENSG00000153233	PTPRR	0.842446
ENSG00000138449	SLC40A1	0.840944
ENSG00000170923	OR7G2	0.839033
ENSG00000179580	RNF151	0.838369
ENSG00000147889	CDKN2A	0.837884
ENSG00000146233	CYP39A1	0.836759
ENSG00000198286	CARD11	0.834909
ENSG00000174446	SNAPC5	0.83434
ENSG00000180901	KCTD2	0.833627
ENSG00000251333	RTN3P1	0.831495
ENSG00000062725	APPBP2	0.83069
ENSG00000089289	IGBP1	0.819259
ENSG00000166971	AKTIP	0.815064
ENSG00000163584	RPL22L1	0.814138
ENSG00000120159	CAAP1	0.813087
ENSG00000118503	TNFAIP3	0.809005
ENSG00000106591	MRPL32	0.808857
ENSG00000108395	TRIM37	0.808558
ENSG00000106077	ABHD11	0.808465
ENSG00000163710	PCOLCE2	0.807738
ENSG00000171119	NRTN	0.805514
ENSG00000143816	WNT9A	0.805304
ENSG00000134874	DZIP1	0.803232
ENSG00000133318	RTN3	0.801212
ENSG00000114054	PCCB	0.799855
ENSG00000196391	ZNF774	0.79705
ENSG00000155329	ZCCHC10	0.796606
ENSG00000224287	MSL3P1	0.79545
ENSG00000121774	KHDRBS1	0.795119
ENSG00000082996	RNF13	0.795025
ENSG00000170485	NPAS2	0.794952
ENSG00000174808	BTC	0.794741
ENSG00000100478	AP4S1	0.792528
ENSG00000163131	CTSS	0.792451
ENSG00000187609	EXD3	0.792417
ENSG00000102786	INTS6	0.791253
ENSG00000178826	TMEM139	0.788213
ENSG00000171045	TSNARE1	0.787999
ENSG00000161513	FDXR	0.787168
ENSG00000125845	BMP2	0.78673
ENSG00000124228	DDX27	0.786576
ENSG00000112249	ASCC3	0.78566
ENSG00000083807	SLC27A5	0.784686
ENSG00000127530	OR7C1	0.784409
ENSG00000214851	LINC00612	0.784332
ENSG00000143107	FNDC7	0.784063
ENSG00000230366	DSCR9	0.78401
ENSG00000103089	FA2H	0.784007
ENSG00000161057	PSMC2	0.78375
ENSG00000153714	LURAP1L	0.783515
ENSG00000078018	MAP2	0.783381
ENSG00000084207	GSTP1	0.782784
ENSG00000107077	KDM4C	0.782585
ENSG00000096872	IFT74	0.782348
ENSG00000141510	TP53	0.781437
ENSG00000054148	PHPT1	0.780709
ENSG00000188396	TCTEX1D4	0.779913
ENSG00000132274	TRIM22	0.77962
ENSG00000180769	WDFY3-AS2	0.77943
ENSG00000157657	ZNF618	0.778497
ENSG00000184154	LRTOMT	0.778473
ENSG00000101292	PROKR2	0.778315
ENSG00000165568	AKR1E2	0.778242
ENSG00000113328	CCNG1	0.777613
ENSG00000213406	ANXA2P1	0.775951
ENSG00000180304	OAZ2	0.775508
ENSG00000164975	SNAPC3	0.775459
ENSG00000162783	IER5	0.773031
ENSG00000128191	DGCR8	0.771694
ENSG00000143819	EPHX1	0.771163
ENSG00000205922	ONECUT3	0.771098
ENSG00000175175	PPM1E	0.771012
ENSG00000205710	C17orf107	0.770446
ENSG00000185681	MORN5	0.76973
ENSG00000107020	PLGRKT	0.769521
ENSG00000167769	ACER1	0.769285
ENSG00000171617	ENC1	0.76863
ENSG00000128203	ASPHD2	0.768614
ENSG00000153157	SYCP2L	0.767966
ENSG00000141497	ZMYND15	0.767797
ENSG00000125347	IRF1	0.766716
ENSG00000006652	IFRD1	0.766005
ENSG00000237136	C4orf51	0.765285
ENSG00000031691	CENPQ	0.764671
ENSG00000164308	ERAP2	0.763312
ENSG00000145287	PLAC8	0.76331
ENSG00000042317	SPATA7	0.763089
ENSG00000164830	OXR1	0.761427
ENSG00000136866	ZFP37	0.761016
ENSG00000104368	PLAT	0.759976
ENSG00000035862	TIMP2	0.759735
ENSG00000128284	APOL3	0.759422
ENSG00000187566	NHLRC1	0.759331
ENSG00000137055	PLAA	0.758766
ENSG00000102753	KPNA3	0.758629
ENSG00000167981	ZNF597	0.757943
ENSG00000115380	EFEMP1	0.757414
ENSG00000122566	HNRNPA2B1	0.757216
ENSG00000183770	FOXL2	0.757104
ENSG00000163071	SPATA18	0.756796
ENSG00000205327	OR6C68	0.756498
ENSG00000264364	DYNLL2	0.756375
ENSG00000134940	ACRV1	0.756167
ENSG00000146383	TAAR6	0.755988
ENSG00000165283	STOML2	0.75553
ENSG00000171121	KCNMB3	0.755286
ENSG00000169609	C15orf40	0.754856
ENSG00000197142	ACSL5	0.75461
ENSG00000131711	MAP1B	0.754255
ENSG00000149571	KIRREL3	0.75365
ENSG00000180543	TSPYL5	0.753509
ENSG00000138193	PLCE1	0.753435
ENSG00000141376	BCAS3	0.753068
ENSG00000080546	SESN1	0.752775
ENSG00000166441	RPL27A	0.75276
ENSG00000126391	FRMD8	0.752483
ENSG00000109794	FAM149A	0.752461
ENSG00000115685	PPP1R7	0.751866
ENSG00000124102	PI3	0.751644
ENSG00000118096	IFT46	0.751148
ENSG00000237517	DGCR5	0.750126
ENSG00000184270	HIST2H2AB	0.750119
ENSG00000186190	BPIFB3	0.74961
ENSG00000165410	CFL2	0.749155
ENSG00000165288	BRWD3	0.74912
ENSG00000005156	LIG3	0.748949
ENSG00000107796	ACTA2	0.748699
ENSG00000144283	PKP4	0.748613
ENSG00000143882	ATP6V1C2	0.748573
ENSG00000121350	PYROXD1	0.748499
ENSG00000136147	PHF11	0.748329
ENSG00000111058	ACSS3	0.747937
ENSG00000165152	TMEM246	0.747369
ENSG00000010244	ZNF207	0.746983
ENSG00000162734	PEA15	0.746919
ENSG00000143314	MRPL24	0.746894
ENSG00000153767	GTF2E1	0.746796
ENSG00000165688	PMPCA	0.746563
ENSG00000173193	PARP14	0.74637
ENSG00000164654	MIOS	0.746333
ENSG00000172803	SNX32	0.745789
ENSG00000139832	RAB20	0.745646
ENSG00000079435	LIPE	0.745089
ENSG00000196642	RABL6	0.744574
ENSG00000170807	LMOD2	0.744154
ENSG00000011376	LARS2	0.743664
ENSG00000179152	TCAIM	0.743628
ENSG00000188163	FAM166A	0.743453
ENSG00000173976	RAX2	0.743187
ENSG00000155158	TTC39B	0.742918
ENSG00000107771	CCSER2	0.742782
ENSG00000136167	LCP1	0.742386
ENSG00000178605	GTPBP6	0.742085
ENSG00000125037	EMC3	0.741588
ENSG00000137871	ZNF280D	0.741515
ENSG00000182397	DNM1P46	0.741315
ENSG00000091640	SPAG7	0.741234
ENSG00000008086	CDKL5	0.741178
ENSG00000215021	PHB2	0.741165
ENSG00000170085	SIMC1	0.741027
ENSG00000144840	RABL3	0.740934
ENSG00000182791	CCDC87	0.740117
ENSG00000099337	KCNK6	0.73984
ENSG00000151131	C12orf45	0.739323
ENSG00000131055	COX4I2	0.738898
ENSG00000108578	BLMH	0.738861
ENSG00000111817	DSE	0.738663
ENSG00000155792	DEPTOR	0.738591
ENSG00000182253	SYNM	0.738534
ENSG00000077454	LRCH4	0.738262
ENSG00000184500	PROS1	0.737518
ENSG00000086159	AQP6	0.736679
ENSG00000100532	CGRRF1	0.73665
ENSG00000147081	AKAP4	0.736538
ENSG00000163939	PBRM1	0.736376
ENSG00000216490	IFI30	0.735319
ENSG00000100994	PYGB	0.7353
ENSG00000135336	ORC3	0.735008
ENSG00000104783	KCNN4	0.734811
ENSG00000101412	E2F1	0.73471
ENSG00000083828	ZNF586	0.734666
ENSG00000241258	CRCP	0.734074
ENSG00000120334	CENPL	0.733946
ENSG00000141380	SS18	0.733
ENSG00000081307	UBA5	0.732563
ENSG00000237330	RNF223	0.732377
ENSG00000114405	C3orf14	0.732192
ENSG00000185697	MYBL1	0.732189
ENSG00000107262	BAG1	0.732034
ENSG00000111224	PARP11	0.731874
ENSG00000112367	FIG4	0.73084
ENSG00000084234	APLP2	0.730487
ENSG00000242265	PEG10	0.730393
ENSG00000150316	CWC15	0.730306
ENSG00000155097	ATP6V1C1	0.729998
ENSG00000164934	DCAF13	0.729487
ENSG00000101049	SGK2	0.729308
ENSG00000125812	GZF1	0.728981
ENSG00000129757	CDKN1C	0.728674
ENSG00000128185	DGCR6L	0.728215
ENSG00000184471	C1QTNF8	0.728091
ENSG00000125755	SYMPK	0.728064
ENSG00000162460	TMEM82	0.727686
ENSG00000108406	DHX40	0.727592
ENSG00000182871	COL18A1	0.727186
ENSG00000116209	TMEM59	0.72706
ENSG00000147144	CCDC120	0.726611
ENSG00000136897	MRPL50	0.726514
ENSG00000100577	GSTZ1	0.726241
ENSG00000140105	WARS	0.726205
ENSG00000101161	PRPF6	0.726177
ENSG00000107223	EDF1	0.725669
ENSG00000140323	DISP2	0.725338
ENSG00000254582	PSMA2P1	0.725311

## Sheet: paclitaxel
Table S4J Top genes indentified for paclitaxel
Ensembl	HGNC	Normalized attribution score
ENSG00000085563	ABCB1	1
ENSG00000187961	KLHL17	0.816538
ENSG00000172772	OR10W1	0.791654
ENSG00000117602	RCAN3	0.722629
ENSG00000121653	MAPK8IP1	0.718481
ENSG00000166435	XRRA1	0.698505
ENSG00000101446	SPINT3	0.691614
ENSG00000166930	MS4A5	0.685804
ENSG00000189108	IL1RAPL2	0.685765
ENSG00000164904	ALDH7A1	0.682599
ENSG00000108001	EBF3	0.6823
ENSG00000136866	ZFP37	0.670374
ENSG00000104290	FZD3	0.667586
ENSG00000180694	TMEM64	0.664774
ENSG00000142330	CAPN10	0.661799
ENSG00000221838	AP4M1	0.650903
ENSG00000204442	FAM155A	0.64664
ENSG00000174871	CNIH2	0.641774
ENSG00000162419	GMEB1	0.640733
ENSG00000120055	C10orf95	0.635696
ENSG00000264364	DYNLL2	0.634957
ENSG00000147613	PSKH2	0.632601
ENSG00000131697	NPHP4	0.631154
ENSG00000157653	C9orf43	0.630323
ENSG00000138336	TET1	0.625106
ENSG00000131773	KHDRBS3	0.618479
ENSG00000166192	SENP8	0.614826
ENSG00000175697	GPR156	0.613776
ENSG00000166971	AKTIP	0.607137
ENSG00000184154	LRTOMT	0.605702
ENSG00000141564	RPTOR	0.603894
ENSG00000008083	JARID2	0.602891
ENSG00000144355	DLX1	0.602093
ENSG00000114770	ABCC5	0.599798
ENSG00000164081	TEX264	0.598854
ENSG00000240021	TEX35	0.598799
ENSG00000124818	OPN5	0.598169
ENSG00000147133	TAF1	0.597519
ENSG00000004975	DVL2	0.596179
ENSG00000164008	C1orf50	0.594832
ENSG00000157978	LDLRAP1	0.594108
ENSG00000186471	AKAP14	0.592918
ENSG00000175575	PAAF1	0.592147
ENSG00000106128	GHRHR	0.591934
ENSG00000101986	ABCD1	0.591886
ENSG00000015475	BID	0.591021
ENSG00000180769	WDFY3-AS2	0.589561
ENSG00000165046	LETM2	0.589192
ENSG00000080200	CRYBG3	0.58906
ENSG00000113594	LIFR	0.588908
ENSG00000138081	FBXO11	0.588837
ENSG00000180881	CAPS2	0.58822
ENSG00000099284	H2AFY2	0.588067
ENSG00000180822	PSMG4	0.587651
ENSG00000236609	ZNF853	0.587369
ENSG00000116213	WRAP73	0.585905
ENSG00000100359	SGSM3	0.585758
ENSG00000132321	IQCA1	0.583051
ENSG00000101004	NINL	0.582877
ENSG00000173083	HPSE	0.582365
ENSG00000086289	EPDR1	0.582217
ENSG00000177485	ZBTB33	0.580786
ENSG00000277586	NEFL	0.580638
ENSG00000177324	BEND2	0.58019
ENSG00000164334	FAM170A	0.578651
ENSG00000164404	GDF9	0.57643
ENSG00000030304	MUSK	0.576359
ENSG00000185201	IFITM2	0.574388
ENSG00000279301	OR2T11	0.574362
ENSG00000224531	SMIM13	0.574031
ENSG00000072080	SPP2	0.57386
ENSG00000163155	LYSMD1	0.573069
ENSG00000214041	PGAM1P4	0.572948
ENSG00000120963	ZNF706	0.572829
ENSG00000040633	PHF23	0.572508
ENSG00000184895	SRY	0.572411
ENSG00000204954	C12orf73	0.570471
ENSG00000163956	LRPAP1	0.569705
ENSG00000159461	AMFR	0.569484
ENSG00000162599	NFIA	0.567982
ENSG00000187003	ACTL7A	0.567346
ENSG00000166148	AVPR1A	0.567146
ENSG00000185177	ZNF479	0.566654
ENSG00000172667	ZMAT3	0.565475
ENSG00000183580	FBXL7	0.565418
ENSG00000203943	SAMD13	0.565067
ENSG00000139151	PLCZ1	0.563972
ENSG00000178358	OR2D3	0.561678
ENSG00000186925	KRTAP19-6	0.561015
ENSG00000152214	RIT2	0.561003
ENSG00000100376	FAM118A	0.560647
ENSG00000112855	HARS2	0.559985
ENSG00000111215	PRR4	0.559371
ENSG00000074621	SLC24A1	0.558378
ENSG00000102271	KLHL4	0.557523
ENSG00000143107	FNDC7	0.556688
ENSG00000228075	BOD1L2	0.553776
ENSG00000197651	CCER1	0.552814
ENSG00000197696	NMB	0.552538
ENSG00000188186	LAMTOR4	0.552218
ENSG00000115806	GORASP2	0.551875
ENSG00000147100	SLC16A2	0.551708
ENSG00000131591	C1orf159	0.551152
ENSG00000088832	FKBP1A	0.550528
ENSG00000136816	TOR1B	0.549535
ENSG00000125508	SRMS	0.549401
ENSG00000154645	CHODL	0.548173
ENSG00000185130	HIST1H2BL	0.547779
ENSG00000203772	SPRN	0.547398
ENSG00000125734	GPR108	0.547245
ENSG00000186971	KRTAP13-4	0.546395
ENSG00000173250	GPR151	0.546285
ENSG00000239887	C1orf226	0.545868
ENSG00000178233	TMEM151B	0.544817
ENSG00000182952	HMGN4	0.544703
ENSG00000080371	RAB21	0.543528
ENSG00000113296	THBS4	0.543503
ENSG00000141385	AFG3L2	0.543354
ENSG00000177570	SAMD12	0.54313
ENSG00000169641	LUZP1	0.542346
ENSG00000049883	PTCD2	0.542307
ENSG00000124788	ATXN1	0.542167
ENSG00000105464	GRIN2D	0.541538
ENSG00000141665	FBXO15	0.541525
ENSG00000162461	SLC25A34	0.540792
ENSG00000153233	PTPRR	0.540313
ENSG00000182636	NDN	0.5396
ENSG00000121446	RGSL1	0.539574
ENSG00000177946	CENPBD1	0.5395
ENSG00000160447	PKN3	0.538967
ENSG00000004848	ARX	0.538747
ENSG00000101890	GUCY2F	0.538512
ENSG00000107833	NPM3	0.53792
ENSG00000128714	HOXD13	0.537708
ENSG00000196700	ZNF512B	0.537676
ENSG00000119684	MLH3	0.536856
ENSG00000110455	ACCS	0.536749
ENSG00000196932	TMEM26	0.536526
ENSG00000197837	HIST4H4	0.536084
ENSG00000224940	PRRT4	0.535824
ENSG00000172006	ZNF554	0.535266
ENSG00000205126	ACCSL	0.535021
ENSG00000082701	GSK3B	0.53493
ENSG00000125901	MRPS26	0.53389
ENSG00000173221	GLRX	0.533741
ENSG00000101463	SYNDIG1	0.533198
ENSG00000012822	CALCOCO1	0.532227

[truncated: 4 more sheets: pemetrexed, tamoxifen, temozolomide, vinorelbine]
