# Supplementary material for: Preclinical-to-clinical Anti-cancer Drug Response Prediction and Biomarker Identification Using TINDL
Source: Genomics Proteomics Bioinformatics. 2023 Feb 11;21(3):535–50. doi: 10.1016/j.gpb.2023.01.006 (PMC10787192; doi:10.1016/j.gpb.2023.01.006)
Supplement: Supplementary Table S5 — Genes and pathways associated with multiple drugs [file mmc19.xlsx]

## Sheet: MultiDrugGenes
Table S5A Binary matrix indicating genes implicated for each drug
Note: A value of 1 indicates that the gene (row) was implicated for the drug (column), while a value of 0 shows that it was not. The last column shows the total number of drugs for which each gene was implicated. The first sheet contains the genes by drugs tables in which a value of 1 shows that the gene was implicated for the drug, while a value of 0 shows that it was not. The last column shows …
HGNC	Bleomycin	Cisplatin	Cyclophosphamide	Docetaxel	Doxorubicin	Etoposide	Gemcitabine	Irinotecan	Oxaliplatin	Paclitaxel	Pemetrexed	Tamoxifen	Temozolomide	Vinorelbine	Total
SLFN11	1	1	0	0	1	1	1	1	1	0	1	0	1	0	9
KCTD2	1	0	0	0	1	1	1	1	1	0	0	0	0	1	7
AKTIP	0	1	1	0	0	0	0	1	1	1	0	0	0	0	5
ABCB1	0	0	0	1	1	1	0	0	0	1	0	0	0	1	5
SAMHD1	0	1	0	0	1	0	1	0	0	0	0	1	1	0	5
CSTL1	1	1	0	0	1	0	1	0	0	0	0	0	0	1	5
FRMD3	1	0	0	0	0	1	1	1	0	0	0	0	0	1	5
RBCK1	1	0	0	0	1	1	1	0	0	0	0	0	0	1	5
MATN1	1	0	0	0	1	1	1	0	0	0	0	0	0	0	4
ZNF619	1	0	0	0	1	0	1	0	0	0	0	0	0	1	4
PCOLCE2	0	1	1	0	0	1	0	0	1	0	0	0	0	0	4
C9orf106	0	1	0	0	1	1	0	0	0	0	0	0	0	1	4
LRTOMT	0	1	0	0	0	0	0	1	1	1	0	0	0	0	4
PI3	0	0	0	0	1	0	1	1	1	0	0	0	0	0	4
SLC18B1	0	0	1	0	0	1	0	0	0	0	1	0	0	1	4
SYCP2L	0	1	1	0	0	0	0	1	1	0	0	0	0	0	4
APOBEC3A	0	0	0	1	0	0	0	0	0	0	0	1	1	1	4
EXOC2	0	0	1	0	0	0	0	0	0	0	0	1	1	1	4
KHDRBS3	0	0	0	1	0	0	1	0	0	1	0	1	0	0	4
PLAU	0	0	0	0	1	1	1	0	0	0	0	0	0	1	4
PSKH2	1	0	0	0	1	0	0	0	0	1	1	0	0	0	4
C1orf185	0	0	0	1	1	1	0	0	0	0	0	0	1	0	4
CRYAB	0	1	0	1	1	0	0	0	0	0	0	0	1	0	4
SREBF1	1	0	0	0	1	0	0	0	0	0	1	0	0	1	4
ASPHD2	1	0	0	0	0	0	0	0	1	0	0	1	1	0	4
ABCD1	0	0	1	1	0	0	0	0	0	1	0	0	0	1	4
STOML2	0	1	0	1	0	0	0	0	1	0	0	0	0	1	4
GORASP2	0	1	1	1	0	0	0	0	0	1	0	0	0	0	4
PRICKLE3	0	0	0	0	0	0	1	0	0	0	0	1	1	1	4
DYNLL2	0	0	0	0	0	0	0	0	1	1	0	0	0	1	3
ATP6V1C1	0	0	0	0	0	0	1	0	1	0	0	0	1	0	3
OR2A2	0	0	0	1	0	1	0	0	0	0	0	0	0	1	3
PDHB	0	0	1	0	0	1	0	0	1	0	0	0	0	0	3
PGAM1P4	0	1	0	0	0	1	0	0	0	1	0	0	0	0	3
LDLRAP1	0	0	0	1	0	0	0	0	0	1	0	0	0	1	3
ZNF597	0	0	0	0	0	0	0	1	1	0	0	1	0	0	3
CYP2F1	1	0	0	0	1	0	1	0	0	0	0	0	0	0	3
HOXA2	0	0	0	1	1	0	1	0	0	0	0	0	0	0	3
RRAGA	0	1	0	0	0	1	0	0	0	0	0	1	0	0	3
PEG10	1	0	0	0	0	0	0	1	1	0	0	0	0	0	3
PSMA2P1	0	0	0	0	0	0	0	0	1	0	0	1	1	0	3
HIPK4	0	0	0	0	1	0	1	0	0	0	0	0	0	1	3
IGHV3-13	1	0	0	0	0	0	1	1	0	0	0	0	0	0	3
TTLL8	0	0	0	0	1	1	1	0	0	0	0	0	0	0	3
MRPS26	0	0	0	0	0	0	1	0	0	1	0	0	0	1	3
BID	0	0	0	1	0	0	0	0	0	1	0	0	0	1	3
RPTOR	0	0	0	1	0	0	0	0	0	1	0	0	0	1	3
ACCSL	0	0	0	0	1	0	0	0	0	1	0	0	0	1	3
TTC3P1	0	1	0	1	0	0	0	0	0	0	0	0	1	0	3
TEX35	0	0	0	1	0	1	0	0	0	1	0	0	0	0	3
SLC27A5	0	0	1	0	0	0	0	0	1	0	0	1	0	0	3
KCNMB4	0	0	1	1	0	0	0	1	0	0	0	0	0	0	3
MPLKIP	0	0	0	1	0	0	0	0	0	0	0	1	1	0	3
MAP2	0	0	1	0	0	0	0	1	1	0	0	0	0	0	3
NAB2	1	0	0	0	1	1	0	0	0	0	0	0	0	0	3
PIWIL3	0	0	0	1	1	0	1	0	0	0	0	0	0	0	3
BAK1	0	0	1	0	0	0	0	0	0	0	0	1	1	0	3
C14orf178	1	0	1	0	0	0	1	0	0	0	0	0	0	0	3
PROS1	0	0	0	0	0	0	0	1	1	0	0	1	0	0	3
HDAC8	0	0	0	0	0	0	0	0	0	0	1	1	0	1	3
NPHP4	0	0	1	1	0	0	0	0	0	1	0	0	0	0	3
SERTAD2	0	0	0	1	0	1	0	0	0	0	0	0	0	1	3
ENTPD3	0	1	0	0	1	1	0	0	0	0	0	0	0	0	3
AIFM1	0	1	0	0	0	0	0	0	0	0	0	1	0	1	3
CEACAM3	0	0	0	0	0	1	1	0	0	0	0	0	0	1	3
CDKN2A	1	0	0	0	1	0	0	0	1	0	0	0	0	0	3
IFT74	0	0	0	0	0	1	0	0	1	0	0	0	1	0	3
CAAP1	0	0	0	0	1	0	0	0	1	0	0	0	1	0	3
MAPRE3	0	0	0	0	0	1	1	0	0	0	0	0	0	1	3
OXR1	0	0	0	0	0	0	0	0	1	0	0	0	1	1	3
MIER2	0	0	0	0	1	0	1	0	0	0	0	0	0	1	3
TMPRSS7	0	0	0	0	1	0	1	0	0	0	0	0	0	1	3
HAPLN2	0	0	0	1	1	0	0	0	0	0	0	0	0	1	3
C18orf25	0	1	0	0	0	1	0	0	0	0	0	0	1	0	3
PTPRR	0	0	0	0	0	0	0	1	1	1	0	0	0	0	3
PRTFDC1	0	0	1	0	0	0	0	0	0	0	1	1	0	0	3
LINC00612	0	0	0	1	0	0	0	0	1	0	0	0	1	0	3
NPR2	1	0	0	0	0	0	0	0	0	0	1	1	0	0	3
IRS2	0	0	1	0	0	0	0	0	0	0	0	1	1	0	3
CCDC25	0	0	0	0	0	0	0	0	0	0	0	1	1	1	3
MKRN3	1	0	0	0	1	1	0	0	0	0	0	0	0	0	3
ZMYND15	1	0	0	0	0	0	0	1	1	0	0	0	0	0	3
CLTA	0	1	0	1	1	0	0	0	0	0	0	0	0	0	3
NDN	0	0	0	0	1	1	0	0	0	1	0	0	0	0	3
LYSMD1	0	0	0	1	0	0	0	0	0	1	0	0	0	1	3
C1orf226	1	0	1	0	0	0	0	0	0	1	0	0	0	0	3
PLAGL1	0	1	0	0	0	1	0	0	0	0	0	1	0	0	3
CCT6A	0	0	0	0	1	0	1	0	0	0	0	0	0	1	3
OR13J1	1	0	0	0	1	0	1	0	0	0	0	0	0	0	3
PKP4	0	1	0	0	0	0	0	1	1	0	0	0	0	0	3
DSE	0	0	0	0	0	0	0	0	1	0	0	1	1	0	3
C15orf40	0	1	0	0	0	1	0	0	1	0	0	0	0	0	3
PTK7	0	0	0	1	1	0	0	0	0	0	0	0	0	1	3
WDFY3-AS2	0	0	0	0	0	0	0	1	1	1	0	0	0	0	3
PARP6	0	0	0	1	0	1	0	0	0	0	0	0	0	1	3
AKR1C6P	1	0	0	0	0	1	0	0	0	0	0	0	0	1	3
ZNF618	1	1	0	0	0	0	0	0	1	0	0	0	0	0	3
IPP	0	0	0	0	1	1	1	0	0	0	0	0	0	0	3
ZNF512B	0	0	1	0	0	0	0	0	1	1	0	0	0	0	3
PLGRKT	0	0	0	0	0	0	0	0	1	0	0	1	1	0	3
EPHX1	0	0	0	0	1	0	0	1	1	0	0	0	0	0	3
AP4S1	0	0	1	0	0	0	0	0	1	0	0	1	0	0	3
C20orf202	0	0	0	0	1	1	0	0	0	0	0	1	0	0	3
DYNLL1	0	0	0	0	1	1	0	0	0	0	0	0	0	1	3
PSAT1	0	1	0	0	0	1	0	1	0	0	0	0	0	0	3
ZBTB37	0	0	0	0	0	1	1	0	0	0	0	0	0	1	3
BRI3	1	0	0	0	1	0	1	0	0	0	0	0	0	0	3
RFTN1	0	0	0	0	0	0	0	0	1	0	0	1	1	0	3
EWSR1	1	1	0	0	0	0	0	0	0	0	0	0	1	0	3
HSP90AA4P	0	0	0	0	1	1	0	0	0	0	0	0	0	1	3
SCD	0	0	0	0	0	0	1	0	0	0	1	0	0	1	3
CASS4	0	0	0	0	1	0	1	0	0	0	0	1	0	0	3
TMEM218	0	0	0	0	1	1	0	0	0	0	0	0	0	0	2
SGSM3	0	0	1	0	0	0	0	0	0	1	0	0	0	0	2
CR1L	0	0	0	0	0	0	1	0	0	0	0	0	0	1	2
BTBD18	0	0	0	0	0	1	1	0	0	0	0	0	0	0	2
HPSE	0	0	0	0	0	0	0	1	0	1	0	0	0	0	2
RGS10	1	0	0	0	1	0	0	0	0	0	0	0	0	0	2
PARP14	0	0	0	0	0	0	0	0	1	0	0	0	1	0	2
RNF223	0	0	0	0	0	0	0	1	1	0	0	0	0	0	2
SLC38A5	0	0	0	0	0	0	0	1	1	0	0	0	0	0	2
OR1J1	1	0	0	0	1	0	0	0	0	0	0	0	0	0	2
DOK7	0	0	0	0	0	0	0	1	0	0	0	1	0	0	2
HEPACAM	0	1	0	1	0	0	0	0	0	0	0	0	0	0	2
CDC37L1	0	0	0	0	1	0	0	0	0	0	0	0	1	0	2
SMG5	0	0	0	1	0	0	0	0	0	0	0	0	1	0	2
FAR2	0	0	1	1	0	0	0	0	0	0	0	0	0	0	2
UVSSA	0	0	1	0	0	0	0	0	0	0	0	0	1	0	2
PDIA3	1	0	0	0	1	0	0	0	0	0	0	0	0	0	2
OR5T1	1	0	0	1	0	0	0	0	0	0	0	0	0	0	2
TTC37	1	0	0	0	0	0	0	0	0	0	0	0	0	1	2
VCP	0	1	0	1	0	0	0	0	0	0	0	0	0	0	2
CYHR1	0	0	0	0	0	0	0	0	0	0	0	1	1	0	2
ABCC1	0	0	0	0	1	1	0	0	0	0	0	0	0	0	2
CAMKK2	1	0	0	0	0	1	0	0	0	0	0	0	0	0	2
BCHE	0	0	0	0	1	1	0	0	0	0	0	0	0	0	2
ZMAT3	0	0	0	1	0	0	0	0	0	1	0	0	0	0	2
KIRREL3	0	1	0	0	0	0	0	0	1	0	0	0	0	0	2
TRAPPC8	1	0	1	0	0	0	0	0	0	0	0	0	0	0	2
SERTAD1	1	0	0	0	0	0	0	0	0	0	0	0	0	1	2
TSPAN16	0	0	0	0	1	0	0	0	0	0	0	0	0	1	2
ZFP64	0	1	0	0	1	0	0	0	0	0	0	0	0	0	2
WNT9A	0	0	1	0	0	0	0	0	1	0	0	0	0	0	2
CRCP	0	0	1	0	0	0	0	0	1	0	0	0	0	0	2
AGPAT3	0	0	0	0	0	0	1	0	0	0	0	0	1	0	2
XYLT1	1	0	0	0	0	0	1	0	0	0	0	0	0	0	2
ZNF701	0	0	0	0	0	0	0	1	0	0	0	0	0	1	2
USP29	0	0	0	0	1	1	0	0	0	0	0	0	0	0	2
KCNMB3	0	0	1	0	0	0	0	0	1	0	0	0	0	0	2
ANKRD30BP3	0	0	0	0	0	0	1	0	0	0	0	0	0	1	2
BCL2L1	0	0	1	0	0	0	0	1	0	0	0	0	0	0	2
NME4	0	0	0	0	1	1	0	0	0	0	0	0	0	0	2
ASB17	0	0	0	0	1	0	1	0	0	0	0	0	0	0	2
CHST3	1	0	0	0	0	1	0	0	0	0	0	0	0	0	2
SYT17	0	0	0	0	1	0	1	0	0	0	0	0	0	0	2
RAMP2	0	0	0	0	1	1	0	0	0	0	0	0	0	0	2
GLDC	1	1	0	0	0	0	0	0	0	0	0	0	0	0	2
SMU1	0	0	0	1	0	0	0	0	0	0	0	0	0	1	2
MAFA	1	0	0	0	0	0	1	0	0	0	0	0	0	0	2
RBM48	0	0	0	0	1	1	0	0	0	0	0	0	0	0	2
ZNF716	0	0	0	1	0	0	0	0	0	0	0	0	0	1	2
SLC22A17	0	0	0	0	1	0	1	0	0	0	0	0	0	0	2
JAK2	1	0	0	0	0	0	0	0	0	0	0	1	0	0	2
LUZP1	0	0	0	0	0	0	0	0	0	1	0	0	0	1	2
CYP3A43	0	0	0	0	0	1	0	0	0	0	0	0	1	0	2
DSCR9	0	0	0	0	0	0	0	1	1	0	0	0	0	0	2
GPR157	1	0	0	0	0	0	0	0	0	0	0	1	0	0	2
RPS6	0	0	0	1	0	0	0	0	0	0	0	1	0	0	2
WBP11	0	0	0	0	1	0	1	0	0	0	0	0	0	0	2
HTR7	0	0	0	0	1	0	1	0	0	0	0	0	0	0	2
LRRC10	1	0	0	0	0	1	0	0	0	0	0	0	0	0	2
VSIG8	1	0	0	0	0	0	1	0	0	0	0	0	0	0	2
CASP9	0	0	1	0	0	0	0	0	0	0	0	0	0	1	2
TRIB3	1	0	0	0	0	0	0	0	0	0	0	0	0	1	2
PAAF1	0	0	0	0	0	0	0	0	0	1	0	0	0	1	2
SOCS2	0	0	0	0	0	0	0	1	1	0	0	0	0	0	2
HIST1H2BL	0	0	0	0	0	0	0	1	0	1	0	0	0	0	2
CASP3	0	0	1	0	1	0	0	0	0	0	0	0	0	0	2
COL27A1	0	0	1	1	0	0	0	0	0	0	0	0	0	0	2
TMC1	0	0	0	0	0	1	0	1	0	0	0	0	0	0	2
BRF2	0	0	0	1	0	1	0	0	0	0	0	0	0	0	2
IL1RAPL2	0	0	0	0	0	1	0	0	0	1	0	0	0	0	2
OR1L8	0	0	0	0	0	0	0	1	0	0	0	0	1	0	2
CARD11	0	0	0	0	0	0	0	1	1	0	0	0	0	0	2
C5orf30	1	0	0	0	1	0	0	0	0	0	0	0	0	0	2
FMO4	0	0	0	1	0	0	0	0	0	0	0	0	1	0	2
TMEM139	0	0	0	0	0	0	0	1	1	0	0	0	0	0	2
SLFN13	0	0	0	0	0	0	1	1	0	0	0	0	0	0	2
AP5B1	0	0	0	1	0	0	0	0	0	0	0	0	0	1	2
CDIP1	0	0	0	1	0	1	0	0	0	0	0	0	0	0	2
TARBP2	0	0	0	0	0	1	0	0	0	0	0	0	0	1	2
UFSP2	0	1	0	0	1	0	0	0	0	0	0	0	0	0	2
POLRMT	0	1	0	0	0	0	0	0	0	0	0	0	1	0	2
HSPA2	0	1	0	0	0	0	0	0	0	0	0	1	0	0	2
BCAS3	0	0	1	0	0	0	0	0	1	0	0	0	0	0	2
RPL22L1	1	0	0	0	0	0	0	0	1	0	0	0	0	0	2
C10orf67	0	0	0	0	0	0	0	1	0	0	1	0	0	0	2
KRTAP13-4	0	0	0	0	0	0	0	1	0	1	0	0	0	0	2
NFIA	1	0	0	0	0	0	0	0	0	1	0	0	0	0	2
TSNARE1	0	0	0	0	0	0	0	1	1	0	0	0	0	0	2
C9orf40	0	0	0	0	1	1	0	0	0	0	0	0	0	0	2
BAX	0	1	0	0	0	0	0	0	1	0	0	0	0	0	2
ARHGAP21	0	0	0	0	0	1	0	0	0	0	0	0	0	1	2
TRIM72	1	0	0	0	0	1	0	0	0	0	0	0	0	0	2
SNHG14	0	0	0	0	1	1	0	0	0	0	0	0	0	0	2
FSCN2	0	0	1	0	0	1	0	0	0	0	0	0	0	0	2
MBD3	0	0	0	0	0	0	1	0	0	0	0	0	0	1	2
FOXL2	0	0	0	0	0	0	0	1	1	0	0	0	0	0	2
GSTA5	0	1	0	0	0	0	0	0	0	0	0	1	0	0	2
ZNF283	0	0	0	0	0	1	0	0	0	0	0	0	0	1	2
GSDMD	1	0	0	0	0	1	0	0	0	0	0	0	0	0	2
ZNF280D	0	0	0	0	0	1	0	0	1	0	0	0	0	0	2
DISP2	0	0	0	0	0	0	0	1	1	0	0	0	0	0	2
ZFP37	0	0	0	0	0	0	0	0	1	1	0	0	0	0	2
NRXN3	1	0	0	1	0	0	0	0	0	0	0	0	0	0	2
HMGN4	0	0	0	0	0	0	0	0	0	1	0	0	0	1	2
MS4A5	0	0	0	0	0	0	0	0	0	1	0	0	0	1	2
ACTA2	1	0	0	0	0	0	0	0	1	0	0	0	0	0	2
ORMDL1	1	0	0	0	0	0	0	1	0	0	0	0	0	0	2
ZNF530	1	0	0	0	0	1	0	0	0	0	0	0	0	0	2
ONECUT3	0	0	0	0	0	0	0	1	1	0	0	0	0	0	2
COX15	0	0	0	0	0	0	0	0	0	0	0	1	1	0	2
CDAN1	0	0	0	0	1	1	0	0	0	0	0	0	0	0	2
IFI30	0	0	1	0	0	0	0	0	1	0	0	0	0	0	2
KLHL17	0	0	1	0	0	0	0	0	0	1	0	0	0	0	2
RBM18	0	0	0	0	0	0	0	0	0	0	0	1	1	0	2
ZNF771	1	0	0	0	0	0	0	0	0	0	0	0	0	1	2
FUOM	0	0	0	1	0	0	0	0	0	0	0	0	1	0	2
C1QC	1	0	0	0	0	1	0	0	0	0	0	0	0	0	2
BEND2	0	0	0	0	0	0	1	0	0	1	0	0	0	0	2
BRWD3	0	0	0	0	0	0	0	0	1	0	0	1	0	0	2
PMPCA	0	0	1	0	0	0	0	0	1	0	0	0	0	0	2
ENDOD1	0	0	1	0	0	0	0	1	0	0	0	0	0	0	2
CCDC89	0	0	0	0	0	0	1	0	0	0	0	0	0	1	2
KLHL9	0	0	0	1	0	0	0	0	0	0	1	0	0	0	2
FKBP1A	0	1	0	0	0	0	0	0	0	1	0	0	0	0	2
FAM83F	0	0	1	0	0	0	0	1	0	0	0	0	0	0	2
RPL13A	0	0	0	1	0	0	0	0	0	0	0	1	0	0	2
NR2F1	0	0	1	1	0	0	0	0	0	0	0	0	0	0	2
WDFY2	0	0	1	0	0	1	0	0	0	0	0	0	0	0	2
HOXD13	0	0	1	0	0	0	0	0	0	1	0	0	0	0	2
BROX	0	1	0	1	0	0	0	0	0	0	0	0	0	0	2
PANK2	0	0	0	0	0	0	1	0	0	0	0	0	0	1	2
PHLDA3	1	0	0	0	0	1	0	0	0	0	0	0	0	0	2
ZNF770	0	0	0	1	0	0	0	1	0	0	0	0	0	0	2
UGT3A1	0	0	0	0	0	1	0	0	0	0	0	0	0	1	2
SPRN	0	0	0	0	0	0	0	0	0	1	0	1	0	0	2
SMIM13	0	0	0	0	0	0	0	0	0	1	0	0	0	1	2
GSG1L	1	0	0	0	1	0	0	0	0	0	0	0	0	0	2
PHGDH	0	1	0	1	0	0	0	0	0	0	0	0	0	0	2
TUBA4A	1	0	0	0	0	1	0	0	0	0	0	0	0	0	2
FOPNL	0	0	0	0	1	1	0	0	0	0	0	0	0	0	2
CLIC4	0	0	0	1	0	0	0	0	0	0	0	0	0	1	2
RNF8	0	1	0	1	0	0	0	0	0	0	0	0	0	0	2
PBRM1	1	0	0	0	0	0	0	0	1	0	0	0	0	0	2
SLCO3A1	1	0	0	0	0	1	0	0	0	0	0	0	0	0	2
TMEM47	0	0	0	0	0	0	1	0	0	0	0	1	0	0	2
PLCZ1	0	0	0	0	1	0	0	0	0	1	0	0	0	0	2
SALL4	1	1	0	0	0	0	0	0	0	0	0	0	0	0	2
OR56B4	0	0	0	0	0	0	0	1	1	0	0	0	0	0	2
KIAA1257	0	1	0	0	0	1	0	0	0	0	0	0	0	0	2
DNAJA1	1	0	0	0	1	0	0	0	0	0	0	0	0	0	2
HMGA2	0	0	0	0	1	0	0	0	0	0	0	0	0	1	2
PLEKHB2	0	0	0	1	0	0	0	0	0	0	0	0	1	0	2
CSRNP3	1	0	0	0	0	1	0	0	0	0	0	0	0	0	2
PROKR2	0	0	0	0	0	0	0	0	1	0	0	0	1	0	2
UBAP1	0	1	0	0	0	0	0	0	0	0	0	0	0	1	2
LDLR	0	0	0	0	0	1	1	0	0	0	0	0	0	0	2
TNFSF10	0	0	0	0	0	0	0	0	0	0	0	1	1	0	2
FZD3	0	0	1	0	0	0	0	0	0	1	0	0	0	0	2
BPIFB3	0	0	0	0	0	0	0	0	1	0	0	1	0	0	2
H1FNT	0	1	0	0	0	0	0	0	0	0	1	0	0	0	2
ZNF204P	0	0	0	1	0	0	0	0	0	0	0	0	0	1	2
EPDR1	0	0	1	0	0	0	0	0	0	1	0	0	0	0	2
KDM4C	0	0	0	0	0	0	0	0	1	0	0	0	1	0	2
TCTEX1D4	0	0	1	0	0	0	0	0	1	0	0	0	0	0	2
C3orf67	0	0	0	0	1	1	0	0	0	0	0	0	0	0	2
APPBP2	0	0	0	0	0	0	0	1	1	0	0	0	0	0	2
SYNM	0	0	0	0	0	0	0	0	1	0	1	0	0	0	2
DDRGK1	0	0	0	0	0	0	1	0	0	0	0	0	0	1	2
MAP1B	0	0	1	0	0	0	0	0	1	0	0	0	0	0	2
GPR108	1	0	0	0	0	0	0	0	0	1	0	0	0	0	2
DHRS7	0	1	0	0	0	1	0	0	0	0	0	0	0	0	2
C4orf36	0	0	0	0	0	0	0	0	0	0	0	0	1	1	2
SLC30A7	0	0	0	0	0	0	1	1	0	0	0	0	0	0	2
C2orf42	0	0	0	0	1	1	0	0	0	0	0	0	0	0	2
FAM149A	0	0	0	0	0	1	0	0	1	0	0	0	0	0	2
PREB	0	0	1	0	0	0	0	1	0	0	0	0	0	0	2
KRTAP2-1	0	0	0	0	0	1	0	1	0	0	0	0	0	0	2
FSCB	0	1	0	0	0	0	0	1	0	0	0	0	0	0	2
TSHZ1	0	0	0	0	1	1	0	0	0	0	0	0	0	0	2
KIAA2026	0	0	0	0	0	0	0	0	0	0	0	1	1	0	2
SMIM4	0	0	0	0	0	0	0	0	0	0	0	1	1	0	2
ABT1	0	0	1	0	0	0	0	0	0	0	0	0	0	1	2
C1orf159	1	0	0	0	0	0	0	0	0	1	0	0	0	0	2
PKN3	1	0	0	0	0	0	0	0	0	1	0	0	0	0	2
PLCE1	0	0	0	0	0	0	0	1	1	0	0	0	0	0	2
TMEM82	0	0	0	0	0	0	0	1	1	0	0	0	0	0	2
ZFP3	0	0	0	0	0	0	0	0	0	0	0	1	0	1	2
ACTR6	0	0	0	0	0	0	0	0	0	0	0	1	1	0	2
SYTL2	0	0	0	0	1	0	0	0	0	0	0	0	0	1	2
TDRD7	1	0	0	0	0	1	0	0	0	0	0	0	0	0	2
CPT2	0	0	1	0	0	0	0	0	0	0	0	1	0	0	2
RCAN3	0	0	0	0	0	0	0	0	0	1	0	0	0	1	2
PPARD	0	0	0	1	0	0	0	1	0	0	0	0	0	0	2
DDI1	1	0	0	0	1	0	0	0	0	0	0	0	0	0	2
SNTA1	0	0	0	0	0	0	0	0	0	0	0	1	1	0	2
ID2	0	0	0	0	0	0	1	1	0	0	0	0	0	0	2
KDM4E	0	0	0	0	1	0	1	0	0	0	0	0	0	0	2
ST6GALNAC6	1	0	1	0	0	0	0	0	0	0	0	0	0	0	2
ACBD3	0	1	0	1	0	0	0	0	0	0	0	0	0	0	2
RPS27L	1	0	0	0	0	0	0	0	1	0	0	0	0	0	2
C1orf61	0	0	1	0	0	0	0	0	1	0	0	0	0	0	2
FNDC7	0	0	0	0	0	0	0	0	1	1	0	0	0	0	2
USP43	0	0	0	0	0	1	0	0	0	0	0	0	0	1	2
DHX58	0	0	0	0	1	1	0	0	0	0	0	0	0	0	2
ZNF740	0	0	0	0	1	0	1	0	0	0	0	0	0	0	2
SLC22A23	0	0	0	1	0	0	0	0	0	0	0	0	0	1	2
MLN	1	0	0	0	0	0	0	0	0	0	1	0	0	0	2
NOSIP	0	0	0	0	0	0	1	0	0	0	0	0	0	1	2
FBXL16	1	0	0	0	1	0	0	0	0	0	0	0	0	0	2
C3orf14	0	0	1	0	0	0	0	0	1	0	0	0	0	0	2
USP12	0	0	0	1	0	0	0	0	0	0	0	0	0	1	2
MUC4	0	0	0	0	0	0	0	1	0	0	0	0	0	1	2
VWC2L	0	0	0	0	0	0	1	0	0	0	0	0	0	1	2
OPCML	0	0	0	0	1	1	0	0	0	0	0	0	0	0	2
ENC1	0	0	0	0	0	0	0	1	1	0	0	0	0	0	2
BST2	0	0	0	0	0	0	0	0	0	0	0	1	1	0	2
RORA	0	0	0	0	0	1	1	0	0	0	0	0	0	0	2
E2F1	0	0	0	0	0	0	0	0	1	0	0	1	0	0	2
TNKS1BP1	0	0	0	1	0	0	0	0	0	0	0	0	0	1	2
C12orf60	0	0	0	0	1	0	1	0	0	0	0	0	0	0	2
NRSN2	0	0	0	0	0	0	0	0	0	0	1	1	0	0	2
ACCS	0	0	0	1	0	0	0	0	0	1	0	0	0	0	2
TAAR6	0	0	0	0	0	0	0	1	1	0	0	0	0	0	2
HIST1H2BH	1	0	0	0	0	1	0	0	0	0	0	0	0	0	2
PHB2	1	0	0	0	0	0	0	0	1	0	0	0	0	0	2
MORN5	1	0	0	0	0	0	0	0	1	0	0	0	0	0	2
XKR6	1	0	0	0	0	1	0	0	0	0	0	0	0	0	2
NUMBL	0	0	1	0	0	0	0	0	0	0	1	0	0	0	2
MAP1A	1	0	0	0	0	1	0	0	0	0	0	0	0	0	2
SMIM2	0	0	0	0	0	1	1	0	0	0	0	0	0	0	2
LARS2	1	0	0	0	0	0	0	0	1	0	0	0	0	0	2
PLIN2	0	0	1	0	0	0	0	0	0	0	0	0	0	1	2
CYP27C1	1	0	0	0	1	0	0	0	0	0	0	0	0	0	2
IFRD1	0	0	0	0	0	0	0	0	1	0	0	1	0	0	2
SLC35F2	0	0	0	0	1	0	1	0	0	0	0	0	0	0	2
SPATC1L	1	0	1	0	0	0	0	0	0	0	0	0	0	0	2
TMEM246	1	0	0	0	0	0	0	0	1	0	0	0	0	0	2

## Sheet: KnowEnG_GSC_STRING_PPI
Table S5B Results of KnowEnG’s network-guided gene set characterization for 29 genes identified for at least 4 drugs
Pathway	Query score	Baseline score	Difference score
Regulation of toll-like receptor signaling pathway	0.00374915	0.000548182	1
Alpha-synuclein signaling	0.00196387	9.49329e-05	0.583867
Arf6 trafficking events	0.00184274	0.000154617	0.527378
Insulin Pathway	0.00174093	0.000101032	0.512314
RalA downstream regulated genes	0.00166643	4.23686e-05	0.507365
Note: The KnowEng gene set characterization pipeline was run with default parameters, experimentally verified protein–protein interactions from the STRING database was used for the network, and Enrichr pathways were used as target pathways. This pipeline does not provide a P value of association, but rather uses a measure called “Difference score” (fourth column) to determine associated pathways.…
