# Supplementary material for: Preclinical-to-clinical Anti-cancer Drug Response Prediction and Biomarker Identification Using TINDL
Source: Genomics Proteomics Bioinformatics. 2023 Feb 11;21(3):535–50. doi: 10.1016/j.gpb.2023.01.006 (PMC10787192; doi:10.1016/j.gpb.2023.01.006)
Supplement: Supplementary Table S6 — Pathways associated with genes implicated for each drug by TINDL [file mmc20.xlsx]

## Sheet: bleomycin
Table S6A Pathways associated with genes implicated for bleomycin by TINDL
User_gene_set	Property_gene_set_id	Property_gene_set_alias	Property_gene_set_description	Collection	Difference_score	Query_score	Baseline_score
uploaded_gene_set	WIKIPATH_ARRHYTHMOGENIC_RIGHT_VENTRICULAR_CARDIOMYOPATHY_HOMO_S	WIKIPATH_ARRHYTHMOGENIC_RIGHT_VENTRICULAR_CARDIOMYOPATHY_HOMO_S	Arrhythmogenic Right Ventricular Cardiomyopathy_Homo sapiens_WP2118	enrichr_pathway	1	0.00218756	0.000409848
uploaded_gene_set	NCI_ALPHA9_BETA1_INTEGRIN_SIGNALING_EVENTS_HOMO_SAPIENS_0F5519C	NCI_ALPHA9_BETA1_INTEGRIN_SIGNALING_EVENTS_HOMO_SAPIENS_0F5519C	Alpha9 beta1 integrin signaling events_Homo sapiens_0f5519cf-6188-11e5-8ac5-06603eb7f303	enrichr_pathway	0.606652	0.00120359	0.000125136
uploaded_gene_set	WIKIPATH_SPHINGOLIPID_METABOLISM_HOMO_SAPIENS_WP1422	WIKIPATH_SPHINGOLIPID_METABOLISM_HOMO_SAPIENS_WP1422	Sphingolipid Metabolism_Homo sapiens_WP1422	enrichr_pathway	0.563434	0.00120442	0.000202799
uploaded_gene_set	WIKIPATH_GASTRIC_CANCER_NETWORK_2_HOMO_SAPIENS_WP2363	WIKIPATH_GASTRIC_CANCER_NETWORK_2_HOMO_SAPIENS_WP2363	Gastric Cancer Network 2_Homo sapiens_WP2363	enrichr_pathway	0.504469	0.00111584	0.000219043
Note: Each sheet contains the results of KnowEnG’s network-guided gene set characterization pipeline for genes identified by TINDL for each drugs. The pipeline was run with default parameters, experimentally verified protein–protein interactions from the STRING database was used for the network, and Enrichr pathways were used as target pathways. This pipeline does not provide a P value of associa…

## Sheet: cisplatin
Table S6B Pathways associated with genes implicated for cisplatin by TINDL
User_gene_set	Property_gene_set_id	Property_gene_set_alias	Property_gene_set_description	Collection	Difference_score	Query_score	Baseline_score
uploaded_gene_set	WIKIPATH_GLOBO_SPHINGOLIPID_METABOLISM_HOMO_SAPIENS_WP1424	WIKIPATH_GLOBO_SPHINGOLIPID_METABOLISM_HOMO_SAPIENS_WP1424	Globo Sphingolipid Metabolism_Homo sapiens_WP1424	enrichr_pathway	1	0.00363811	0.000357957
uploaded_gene_set	WIKIPATH_STATIN_PATHWAY_HOMO_SAPIENS_WP430	WIKIPATH_STATIN_PATHWAY_HOMO_SAPIENS_WP430	Statin Pathway_Homo sapiens_WP430	enrichr_pathway	0.664356	0.00232932	0.000150135

## Sheet: cyclophosphamide
Table S6C Pathways associated with genes implicated for cyclophosphamide by TINDL
User_gene_set	Property_gene_set_id	Property_gene_set_alias	Property_gene_set_description	Collection	Difference_score	Query_score	Baseline_score
uploaded_gene_set	NCI_LISSENCEPHALY_GENE__LIS1__IN_NEURONAL_MIGRATION_AND_DEVELOP	NCI_LISSENCEPHALY_GENE__LIS1__IN_NEURONAL_MIGRATION_AND_DEVELOP	Lissencephaly gene (LIS1) in neuronal migration and development_Homo sapiens_41fc83ec-6194-11e5-8ac5-06603eb7f303	enrichr_pathway	1	0.00152239	0.000166745
uploaded_gene_set	WIKIPATH_CHOLESTEROL_BIOSYNTHESIS_HOMO_SAPIENS_WP197	WIKIPATH_CHOLESTEROL_BIOSYNTHESIS_HOMO_SAPIENS_WP197	Cholesterol Biosynthesis_Homo sapiens_WP197	enrichr_pathway	0.835863	0.0012187	8.55618e-05
uploaded_gene_set	WIKIPATH_FARNESOID_X_RECEPTOR__PATHWAY_HOMO_SAPIENS_WP2879	WIKIPATH_FARNESOID_X_RECEPTOR__PATHWAY_HOMO_SAPIENS_WP2879	Farnesoid X Receptor Pathway_Homo sapiens_WP2879	enrichr_pathway	0.7318	0.00108611	9.40477e-05
uploaded_gene_set	WIKIPATH_GANGLIO_SPHINGOLIPID_METABOLISM_HOMO_SAPIENS_WP1423	WIKIPATH_GANGLIO_SPHINGOLIPID_METABOLISM_HOMO_SAPIENS_WP1423	Ganglio Sphingolipid Metabolism_Homo sapiens_WP1423	enrichr_pathway	0.72736	0.0011729	0.000186859
uploaded_gene_set	WIKIPATH_ECTODERM_DIFFERENTIATION_HOMO_SAPIENS_WP2858	WIKIPATH_ECTODERM_DIFFERENTIATION_HOMO_SAPIENS_WP2858	Ectoderm Differentiation_Homo sapiens_WP2858	enrichr_pathway	0.689041	0.00184172	0.000907628
uploaded_gene_set	WIKIPATH_ADIPOGENESIS_HOMO_SAPIENS_WP236	WIKIPATH_ADIPOGENESIS_HOMO_SAPIENS_WP236	Adipogenesis_Homo sapiens_WP236	enrichr_pathway	0.66698	0.00130931	0.000405124
uploaded_gene_set	WIKIPATH_GLOBO_SPHINGOLIPID_METABOLISM_HOMO_SAPIENS_WP1424	WIKIPATH_GLOBO_SPHINGOLIPID_METABOLISM_HOMO_SAPIENS_WP1424	Globo Sphingolipid Metabolism_Homo sapiens_WP1424	enrichr_pathway	0.661184	0.00125429	0.000357957

## Sheet: docetaxel
Table S6D Pathways associated with genes implicated for docetaxel by TINDL
User_gene_set	Property_gene_set_id	Property_gene_set_alias	Property_gene_set_description	Collection	Difference_score	Query_score	Baseline_score
uploaded_gene_set	WIKIPATH_HISTONE_MODIFICATIONS_HOMO_SAPIENS_WP2369	WIKIPATH_HISTONE_MODIFICATIONS_HOMO_SAPIENS_WP2369	Histone Modifications_Homo sapiens_WP2369	enrichr_pathway	1	0.00209253	0.000492279
uploaded_gene_set	NCI_NOTCH_SIGNALING_PATHWAY_HOMO_SAPIENS_88F83518_6194_11E5_8AC	NCI_NOTCH_SIGNALING_PATHWAY_HOMO_SAPIENS_88F83518_6194_11E5_8AC	Notch signaling pathway_Homo sapiens_88f83518-6194-11e5-8ac5-06603eb7f303	enrichr_pathway	0.958861	0.00176258	0.000228163
uploaded_gene_set	NCI_P53_PATHWAY_HOMO_SAPIENS_A0DE862D_6194_11E5_8AC5_06603EB7F3	NCI_P53_PATHWAY_HOMO_SAPIENS_A0DE862D_6194_11E5_8AC5_06603EB7F3	p53 pathway_Homo sapiens_a0de862d-6194-11e5-8ac5-06603eb7f303	enrichr_pathway	0.886571	0.00159547	0.000176731
uploaded_gene_set	WIKIPATH_GPCRS__CLASS_A_RHODOPSIN_LIKE_HOMO_SAPIENS_WP455	WIKIPATH_GPCRS__CLASS_A_RHODOPSIN_LIKE_HOMO_SAPIENS_WP455	GPCRs, Class A Rhodopsin-like_Homo sapiens_WP455	enrichr_pathway	0.813323	0.00300859	0.00170707
uploaded_gene_set	WIKIPATH_NEURAL_CREST_DIFFERENTIATION_HOMO_SAPIENS_WP2064	WIKIPATH_NEURAL_CREST_DIFFERENTIATION_HOMO_SAPIENS_WP2064	Neural Crest Differentiation_Homo sapiens_WP2064	enrichr_pathway	0.576083	0.00132816	0.000406282
uploaded_gene_set	WIKIPATH_GASTRIC_CANCER_NETWORK_2_HOMO_SAPIENS_WP2363	WIKIPATH_GASTRIC_CANCER_NETWORK_2_HOMO_SAPIENS_WP2363	Gastric Cancer Network 2_Homo sapiens_WP2363	enrichr_pathway	0.555316	0.00110769	0.000219043

## Sheet: doxorubicin
Table S6E Pathway associated with genes implicated for doxorubicin by TINDL
User_gene_set	Property_gene_set_id	Property_gene_set_alias	Property_gene_set_description	Collection	Difference_score	Query_score	Baseline_score
uploaded_gene_set	WIKIPATH_TSLP_SIGNALING_PATHWAY_HOMO_SAPIENS_WP2203	WIKIPATH_TSLP_SIGNALING_PATHWAY_HOMO_SAPIENS_WP2203	TSLP Signaling Pathway_Homo sapiens_WP2203	enrichr_pathway	0.67374	0.00202295	0.000113607

## Sheet: etoposide
Table S6F Pathways associated with genes implicated for etoposide by TINDL
User_gene_set	Property_gene_set_id	Property_gene_set_alias	Property_gene_set_description	Collection	Difference_score	Query_score	Baseline_score
uploaded_gene_set	WIKIPATH_PROTEASOME_DEGRADATION_HOMO_SAPIENS_WP183	WIKIPATH_PROTEASOME_DEGRADATION_HOMO_SAPIENS_WP183	Proteasome Degradation_Homo sapiens_WP183	enrichr_pathway	0.820642	0.00199166	0.000284417
uploaded_gene_set	WIKIPATH_METAPATHWAY_BIOTRANSFORMATION_HOMO_SAPIENS_WP702	WIKIPATH_METAPATHWAY_BIOTRANSFORMATION_HOMO_SAPIENS_WP702	Metapathway biotransformation_Homo sapiens_WP702	enrichr_pathway	0.740868	0.0025782	0.00103691
uploaded_gene_set	NCI_AP_1_TRANSCRIPTION_FACTOR_NETWORK_HOMO_SAPIENS_3CE2F9C5_618	NCI_AP_1_TRANSCRIPTION_FACTOR_NETWORK_HOMO_SAPIENS_3CE2F9C5_618	AP-1 transcription factor network_Homo sapiens_3ce2f9c5-6189-11e5-8ac5-06603eb7f303	enrichr_pathway	0.654818	0.00156176	0.000199488
uploaded_gene_set	WIKIPATH_HISTONE_MODIFICATIONS_HOMO_SAPIENS_WP2369	WIKIPATH_HISTONE_MODIFICATIONS_HOMO_SAPIENS_WP2369	Histone Modifications_Homo sapiens_WP2369	enrichr_pathway	0.59173	0.0017233	0.000492279
uploaded_gene_set	WIKIPATH_ECTODERM_DIFFERENTIATION_HOMO_SAPIENS_WP2858	WIKIPATH_ECTODERM_DIFFERENTIATION_HOMO_SAPIENS_WP2858	Ectoderm Differentiation_Homo sapiens_WP2858	enrichr_pathway	0.567776	0.00208882	0.000907628

## Sheet: irinotecan
Table S6G Pathways associated with genes implicated for irinotecan by TINDL
User_gene_set	Property_gene_set_id	Property_gene_set_alias	Property_gene_set_description	Collection	Difference_score	Query_score	Baseline_score
uploaded_gene_set	NCI_IL4_MEDIATED_SIGNALING_EVENTS_HOMO_SAPIENS_CFF33F50_6193_11	NCI_IL4_MEDIATED_SIGNALING_EVENTS_HOMO_SAPIENS_CFF33F50_6193_11	IL4-mediated signaling events_Homo sapiens_cff33f50-6193-11e5-8ac5-06603eb7f303	enrichr_pathway	1	0.00270801	0.000224138
uploaded_gene_set	WIKIPATH_HISTONE_MODIFICATIONS_HOMO_SAPIENS_WP2369	WIKIPATH_HISTONE_MODIFICATIONS_HOMO_SAPIENS_WP2369	Histone Modifications_Homo sapiens_WP2369	enrichr_pathway	0.946166	0.00284244	0.000492279
uploaded_gene_set	NCI_VISUAL_SIGNAL_TRANSDUCTION__RODS_HOMO_SAPIENS_962C6B0E_6196	NCI_VISUAL_SIGNAL_TRANSDUCTION__RODS_HOMO_SAPIENS_962C6B0E_6196	Visual signal transduction: Rods_Homo sapiens_962c6b0e-6196-11e5-8ac5-06603eb7f303	enrichr_pathway	0.907562	0.00237784	0.00012357
uploaded_gene_set	NCI_SYNDECAN_1_MEDIATED_SIGNALING_EVENTS_HOMO_SAPIENS_F957CC16_	NCI_SYNDECAN_1_MEDIATED_SIGNALING_EVENTS_HOMO_SAPIENS_F957CC16_	Syndecan-1-mediated signaling events_Homo sapiens_f957cc16-6195-11e5-8ac5-06603eb7f303	enrichr_pathway	0.89622	0.00243236	0.000206257
uploaded_gene_set	WIKIPATH_NAD_BIOSYNTHESIS_II__FROM_TRYPTOPHAN__HOMO_SAPIENS_WP2	WIKIPATH_NAD_BIOSYNTHESIS_II__FROM_TRYPTOPHAN__HOMO_SAPIENS_WP2	NAD Biosynthesis II (from tryptophan)_Homo sapiens_WP2485	enrichr_pathway	0.786415	0.00201441	6.10507e-05
uploaded_gene_set	NCI_VALIDATED_TARGETS_OF_C_MYC_TRANSCRIPTIONAL_ACTIVATION_HOMO_	NCI_VALIDATED_TARGETS_OF_C_MYC_TRANSCRIPTIONAL_ACTIVATION_HOMO_	Validated targets of C-MYC transcriptional activation_Homo sapiens_61d3b115-6196-11e5-8ac5-06603eb7f303	enrichr_pathway	0.60114	0.00184934	0.000356179
uploaded_gene_set	WIKIPATH_HEMATOPOIETIC_STEM_CELL_DIFFERENTIATION_HOMO_SAPIENS_W	WIKIPATH_HEMATOPOIETIC_STEM_CELL_DIFFERENTIATION_HOMO_SAPIENS_W	Hematopoietic Stem Cell Differentiation_Homo sapiens_WP2849	enrichr_pathway	0.576336	0.0016365	0.000204955
uploaded_gene_set	WIKIPATH_GPCRS__CLASS_A_RHODOPSIN_LIKE_HOMO_SAPIENS_WP455	WIKIPATH_GPCRS__CLASS_A_RHODOPSIN_LIKE_HOMO_SAPIENS_WP455	GPCRs, Class A Rhodopsin-like_Homo sapiens_WP455	enrichr_pathway	0.548991	0.0030707	0.00170707
uploaded_gene_set	WIKIPATH_APOPTOSIS_MODULATION_AND_SIGNALING_HOMO_SAPIENS_WP1772	WIKIPATH_APOPTOSIS_MODULATION_AND_SIGNALING_HOMO_SAPIENS_WP1772	Apoptosis Modulation and Signaling_Homo sapiens_WP1772	enrichr_pathway	0.534323	0.00164634	0.000319154

## Sheet: oxaliplatin
Table S6H Pathways associated with genes implicated for oxaliplatin by TINDL
User_gene_set	Property_gene_set_id	Property_gene_set_alias	Property_gene_set_description	Collection	Difference_score	Query_score	Baseline_score
uploaded_gene_set	NCI_VALIDATED_TRANSCRIPTIONAL_TARGETS_OF_TAP63_ISOFORMS_HOMO_SA	NCI_VALIDATED_TRANSCRIPTIONAL_TARGETS_OF_TAP63_ISOFORMS_HOMO_SA	Validated transcriptional targets of TAp63 isoforms_Homo sapiens_82e8ee19-6196-11e5-8ac5-06603eb7f303	enrichr_pathway	1	0.00190923	0.000213178
uploaded_gene_set	NCI_DIRECT_P53_EFFECTORS_HOMO_SAPIENS_67C3B75D_6191_11E5_8AC5_0	NCI_DIRECT_P53_EFFECTORS_HOMO_SAPIENS_67C3B75D_6191_11E5_8AC5_0	Direct p53 effectors_Homo sapiens_67c3b75d-6191-11e5-8ac5-06603eb7f303	enrichr_pathway	0.729714	0.00179551	0.000557876
uploaded_gene_set	WIKIPATH_BDNF_SIGNALING_PATHWAY_HOMO_SAPIENS_WP2380	WIKIPATH_BDNF_SIGNALING_PATHWAY_HOMO_SAPIENS_WP2380	BDNF signaling pathway_Homo sapiens_WP2380	enrichr_pathway	0.521149	0.00128331	0.000399414

## Sheet: paclitaxel
Table S6I Pathways associated with genes implicated for paclitaxel by TINDL
User_gene_set	Property_gene_set_id	Property_gene_set_alias	Property_gene_set_description	Collection	Difference_score	Query_score	Baseline_score
uploaded_gene_set	NCI_VISUAL_SIGNAL_TRANSDUCTION__RODS_HOMO_SAPIENS_962C6B0E_6196	NCI_VISUAL_SIGNAL_TRANSDUCTION__RODS_HOMO_SAPIENS_962C6B0E_6196	Visual signal transduction: Rods_Homo sapiens_962c6b0e-6196-11e5-8ac5-06603eb7f303	enrichr_pathway	0.763149	0.0023288	0.00012357
uploaded_gene_set	WIKIPATH_AMYOTROPHIC_LATERAL_SCLEROSIS__ALS__HOMO_SAPIENS_WP244	WIKIPATH_AMYOTROPHIC_LATERAL_SCLEROSIS__ALS__HOMO_SAPIENS_WP244	Amyotrophic lateral sclerosis (ALS)_Homo sapiens_WP2447	enrichr_pathway	0.734027	0.00227212	0.000151046
uploaded_gene_set	NCI_SYNDECAN_1_MEDIATED_SIGNALING_EVENTS_HOMO_SAPIENS_F957CC16_	NCI_SYNDECAN_1_MEDIATED_SIGNALING_EVENTS_HOMO_SAPIENS_F957CC16_	Syndecan-1-mediated signaling events_Homo sapiens_f957cc16-6195-11e5-8ac5-06603eb7f303	enrichr_pathway	0.630071	0.00202693	0.000206257
uploaded_gene_set	NCI_PLK1_SIGNALING_EVENTS_HOMO_SAPIENS_E5E87977_6194_11E5_8AC5_	NCI_PLK1_SIGNALING_EVENTS_HOMO_SAPIENS_E5E87977_6194_11E5_8AC5_	PLK1 signaling events_Homo sapiens_e5e87977-6194-11e5-8ac5-06603eb7f303	enrichr_pathway	0.505358	0.00171733	0.000257031

## Sheet: pemetrexed
Table S6J Pathways associated with genes implicated for pemeterexed by TINDL
User_gene_set	Property_gene_set_id	Property_gene_set_alias	Property_gene_set_description	Collection	Difference_score	Query_score	Baseline_score
uploaded_gene_set	WIKIPATH_FOLATE_METABOLISM_HOMO_SAPIENS_WP176	WIKIPATH_FOLATE_METABOLISM_HOMO_SAPIENS_WP176	Folate Metabolism_Homo sapiens_WP176	enrichr_pathway	0.858326	0.00490494	0.00027914
uploaded_gene_set	NCI_REGULATION_OF_NUCLEAR_BETA_CATENIN_SIGNALING_AND_TARGET_GEN	NCI_REGULATION_OF_NUCLEAR_BETA_CATENIN_SIGNALING_AND_TARGET_GEN	Regulation of nuclear beta catenin signaling and target gene transcription_Homo sapiens_1590a3b3-6195-11e5-8ac5-06603eb7f303	enrichr_pathway	0.745673	0.00432981	0.000311141
uploaded_gene_set	WIKIPATH_GPCRS__CLASS_A_RHODOPSIN_LIKE_HOMO_SAPIENS_WP455	WIKIPATH_GPCRS__CLASS_A_RHODOPSIN_LIKE_HOMO_SAPIENS_WP455	GPCRs, Class A Rhodopsin-like_Homo sapiens_WP455	enrichr_pathway	0.69582	0.00545707	0.00170707

[truncated: 3 more sheets: tamoxifen, temozolomide, vinorelbine]
