# Supplementary material for: Preclinical-to-clinical Anti-cancer Drug Response Prediction and Biomarker Identification Using TINDL
Source: Genomics Proteomics Bioinformatics. 2023 Feb 11;21(3):535–50. doi: 10.1016/j.gpb.2023.01.006 (PMC10787192; doi:10.1016/j.gpb.2023.01.006)
Supplement: Supplementary Table S8 — Efficiency of knockdown experiments [file mmc22.xlsx]

## Sheet: Raw
Table S8A Efficiency of gene knockdown for raw data
Sample name	Status	Target name	CT_GENE	CT_GAPDH	delta_CT	relative gene expression	average of relative gene expression of siNC	Fold change (FC)
7	NEG	A2	22.2904	17.1651	5.12532	0.0286499	0.0232058	1.2346
7	NEG	A2	22.9801	17.1651	5.81508	0.0177617	0.0232058	0.765399
47	NEG	A2	23.1548	17.309	5.84578	0.0173878	0.017035	1.02071
47	NEG	A2	23.2146	17.309	5.90554	0.0166822	0.017035	0.979291
7	siA2	A2	24.3986	15.1763	9.22226	0.00167426	0.0232058	0.0721481
7	siA2	A2	23.7242	15.1763	8.54787	0.00267199	0.0232058	0.115143
7	siA2	A2	24.1713	15.1763	8.99494	0.00195999	0.0232058	0.0844609
47	siA2	A2	24.1832	17.1536	7.02963	0.0076537	0.017035	0.449292
47	siA2	A2	24.4981	17.1536	7.34447	0.00615312	0.017035	0.361204
47	siA2	A2	23.6545	17.1536	6.50086	0.011042	0.017035	0.648191
7	NEG	A3	29.292	17.1651	12.127	0.000223572	0.000211201	1.05857
7	NEG	A3	29.4612	17.1651	12.2962	0.00019883	0.000211201	0.941426
47	NEG	A3	26.1941	17.309	8.88511	0.00211502	0.00169183	1.25013
47	NEG	A3	26.9315	17.309	9.62249	0.00126865	0.00169183	0.749866
7	siA3	A3	30.1145	15.3078	14.8067	3.48924e-05	0.000211201	0.16521
7	siA3	A3	30.1033	15.3078	14.7955	3.51644e-05	0.000211201	0.166497
7	siA3	A3	30.3036	15.3078	14.9958	3.0606e-05	0.000211201	0.144914
47	siA3	A3	28.0998	17.2445	10.8552	0.000539816	0.00169183	0.319072
47	siA3	A3	27.8	17.2445	10.5555	0.000664476	0.00169183	0.392755
47	siA3	A3	28.197	17.2445	10.9525	0.000504633	0.00169183	0.298276
7	NEG	A4	24.341	17.1651	7.17599	0.00691529	0.00729284	0.94823
7	NEG	A4	24.1915	17.1651	7.02648	0.00767039	0.00729284	1.05177
47	NEG	A4	22.1208	16.5096	5.61112	0.020459	0.0208963	0.979071
47	NEG	A4	22.0604	16.5096	5.55073	0.0213336	0.0208963	1.02093
7	siA4	A4	25.198	15.0776	10.1204	0.000898396	0.00729284	0.123189
7	siA4	A4	25.4995	15.0776	10.4219	0.000728962	0.00729284	0.0999558
7	siA4	A4	25.4146	15.0776	10.337	0.000773152	0.00729284	0.106015
47	siA4	A4	23.8504	17.2525	6.59784	0.0103241	0.0208963	0.494064
47	siA4	A4	23.6645	17.2525	6.41195	0.0117439	0.0208963	0.562007
47	siA4	A4	23.7488	17.2525	6.49628	0.0110771	0.0208963	0.530098
7	NEG	A5	22.6479	17.1651	5.48285	0.0223613	0.0201783	1.10819
7	NEG	A5	22.9613	17.1651	5.79624	0.0179953	0.0201783	0.891813
47	NEG	A5	21.1462	16.5096	4.63652	0.0402039	0.0351698	1.14314
47	NEG	A5	21.562	16.5096	5.05238	0.0301358	0.0351698	0.856865
7	siA5	A5	24.635	15.1661	9.46893	0.00141113	0.0201783	0.0699331
7	siA5	A5	24.6737	15.1661	9.50766	0.00137375	0.0201783	0.0680807
7	siA5	A5	24.6312	15.1661	9.46517	0.00141482	0.0201783	0.0701159
47	siA5	A5	23.1697	16.7831	6.38664	0.0119517	0.0351698	0.339828
47	siA5	A5	22.7081	16.7831	5.92498	0.016459	0.0351698	0.467987
47	siA5	A5	23.0334	16.7831	6.25031	0.0131362	0.0351698	0.373509
7	NEG	A6	20.0813	17.1651	2.91627	0.132469	0.131552	1.00698
7	NEG	A6	20.1014	17.1651	2.9364	0.130634	0.131552	0.993024
47	NEG	A6	19.2119	17.309	1.90289	0.267407	0.292015	0.915729
47	NEG	A6	18.9682	17.309	1.65916	0.316624	0.292015	1.08427
7	siA6	A6	22.465	15.5495	6.91549	0.0082838	0.131552	0.06297
7	siA6	A6	22.3525	15.5495	6.80299	0.00895562	0.131552	0.0680769
7	siA6	A6	22.394	15.5495	6.84453	0.00870144	0.131552	0.0661447
47	siA6	A6	21.7213	17.6033	4.11802	0.0575905	0.292015	0.197217
47	siA6	A6	21.5111	17.6033	3.90774	0.0666276	0.292015	0.228165
47	siA6	A6	21.4993	17.6033	3.89601	0.0671712	0.292015	0.230026
7	NEG	A7	22.2887	17.1651	5.12369	0.0286824	0.0316176	0.907166
7	NEG	A7	22.0201	17.1651	4.85505	0.0345528	0.0316176	1.09283
47	NEG	A7	21.8351	17.309	4.52605	0.0434034	0.046005	0.943451
47	NEG	A7	21.6717	17.309	4.36271	0.0486066	0.046005	1.05655
7	siA7	A7	24.036	15.6836	8.35239	0.00305971	0.0316176	0.0967724
7	siA7	A7	23.9463	15.6836	8.26275	0.00325586	0.0316176	0.102976
7	siA7	A7	24.0665	15.6836	8.38291	0.00299565	0.0316176	0.0947464
47	siA7	A7	23.1593	17.287	5.87234	0.0170706	0.046005	0.37106
47	siA7	A7	22.9056	17.287	5.61857	0.0203537	0.046005	0.442423
47	siA7	A7	22.9503	17.287	5.66333	0.0197319	0.046005	0.428907
7	NEG	A8	27.0824	17.1651	9.91736	0.00103413	0.00107572	0.961342
7	NEG	A8	26.9708	17.1651	9.80576	0.0011173	0.00107572	1.03866
47	NEG	A8	26.6239	17.2318	9.39212	0.0014883	0.00133067	1.11845
47	NEG	A8	26.9673	17.2318	9.73552	0.00117305	0.00133067	0.881546
7	siA8	A8	28.9329	15.9274	13.0056	0.000121601	0.00107572	0.113042
7	siA8	A8	29.004	15.9274	13.0766	0.000115756	0.00107572	0.107608
7	siA8	A8	28.9394	15.9274	13.0121	0.000121053	0.00107572	0.112532
47	siA8	A8	27.96	17.0805	10.8794	0.000530839	0.00133067	0.398925
47	siA8	A8	27.8165	17.0805	10.7359	0.000586363	0.00133067	0.440651
47	siA8	A8	27.9164	17.0805	10.8358	0.000547127	0.00133067	0.411166
7	NEG	A9	14.2669	17.1651	-2.89816	7.45474	9.21379	0.809085
7	NEG	A9	13.7092	17.1651	-3.45587	10.9728	9.21379	1.19092
47	NEG	A9	14.0352	17.2318	-3.19653	9.16752	8.68007	1.05616
47	NEG	A9	14.1974	17.2318	-3.03432	8.19261	8.68007	0.943842
7	siA9	A9	17.4768	15.7798	1.69704	0.308417	9.21379	0.0334734
7	siA9	A9	17.227	15.7798	1.44718	0.366738	9.21379	0.0398032
7	siA9	A9	17.4558	15.7798	1.67601	0.312947	9.21379	0.0339651
47	siA9	A9	16.9479	16.6801	0.267776	0.830599	8.68007	0.0956904
47	siA9	A9	16.886	16.6801	0.20594	0.866974	8.68007	0.099881
47	siA9	A9	16.7317	16.6801	0.0516332	0.964843	8.68007	0.111156
47	NEG	A10	24.7431	16.4297	8.31345	0.00314341	0.00386413	0.813484
47	NEG	A10	24.1986	16.4297	7.76891	0.00458485	0.00386413	1.18652
47	siA10	A10	25.445	16.9323	8.51268	0.00273797	0.00386413	0.708559
47	siA10	A10	25.6	16.9323	8.66768	0.00245906	0.00386413	0.636381
47	siA10	A10	25.3865	16.9323	8.45421	0.00285121	0.00386413	0.737865
7	NEG	A11	23.5313	17.1651	6.36623	0.012122	0.0100564	1.20539
7	NEG	A11	24.1325	17.1651	6.96742	0.00799092	0.0100564	0.794607
47	NEG	A11	24.4527	16.5096	7.94304	0.00406355	0.00341615	1.18951
47	NEG	A11	25.0062	16.5096	8.49655	0.00276875	0.00341615	0.810488
7	siA11	A11	25.2868	15.083	10.2038	0.000847892	0.0100564	0.0843133
7	siA11	A11	24.9934	15.083	9.91038	0.00103915	0.0100564	0.103332
7	siA11	A11	25.1685	15.083	10.0855	0.000920359	0.0100564	0.0915193
47	siA11	A11	26.6126	16.8965	9.71613	0.00118892	0.00341615	0.348029
47	siA11	A11	26.1676	16.8965	9.27111	0.00161851	0.00341615	0.473784
47	siA11	A11	26.3137	16.8965	9.41719	0.00146266	0.00341615	0.428162
Note: In “Sample name” column, 7 corresponds to MCF7 and 47 corresponds to T47D. In “Target name”, the values correspond to the entries in sheets 2 and 3, corresponding to specific genes.

## Sheet: MCF7
Table S8B Efficiency of gene knockdown for MCF7
Target name	Target gene name	siNC		siGene			t-test P
A2	RPP25	1.2346	0.765399	0.071281	0.113759	0.084461	0.013945
A3	EMP1	1.05857	0.941426	0.16521	0.166497	0.144914	0.000325065
A4	EXTL3	0.94823	1.05177	0.123189	0.099956	0.106015	0.000192978
A5	EXOC2	1.10819	0.891813	0.069933	0.068081	0.070116	0.00139707
A6	NUP37	1.00698	0.993024	0.06297	0.068077	0.066145	4.60617e-07
A7	RPL13	0.907166	1.09283	0.096772	0.102976	0.094746	0.000978458
A8	WBP2NL	0.961342	1.03866	0.113042	0.107608	0.112532	7.54966e-05
A9	RPS6	0.809085	1.19091	0.033473	0.039803	0.033965	0.00657168
A10	GBP1	0.982482	1.01752	0.331098	0.61538		0.0666177
A11	JAK2	1.20539	0.794607	0.084313	0.103332	0.091519	0.00963966

## Sheet: T47D
Table S8C Efficiency of gene knockdown for T47D
Target name	Target gene name	siNC		siGene			t-test P
A2	RPP25	1.02071	0.979291	0.449292	0.361204	0.648191	0.0188357
A3	EMP1	1.25013	0.749866	0.319072	0.392755	0.298276	0.0397766
A4	EXTL3	0.979071	1.02093	0.494064	0.562007	0.530098	0.000547099
A5	EXOC2	1.14314	0.856865	0.339828	0.467987	0.373509	0.0141604
A6	NUP37	0.915729	1.08427	0.197217	0.228165	0.230026	0.00119869
A7	RPL13	0.943451	1.05655	0.37106	0.442423	0.428907	0.00139505
A8	WBP2NL	1.11845	0.881546	0.398925	0.440651	0.411166	0.00739934
A9	RPS6	1.05616	0.943842	0.09569	0.099881	0.111156	0.000228532
A10	GBP1	0.813484	1.18652	0.708559	0.636381	0.737865	0.124452
A11	JAK2	1.18951	0.810488	0.348029	0.473784	0.428162	0.0296284
